# Supplementary material for: Uranium(iv) terminal hydrosulfido and sulfido complexes: insights into the nature of the uranium–sulfur bond
Source: Chem Sci. 2016 May 10;7(9):5857–66. doi: 10.1039/c6sc00677a (PMC6024247; doi:10.1039/c6sc00677a)
Supplement: Supplementary file 2 [file SC-007-C6SC00677A-s002.cif]

# Electronic Supplementary Material (ESI) for Chemical Science.
# This journal is © The Royal Society of Chemistry 2016

####################################################################### 
# 
# This file contains crystal structure data downloaded from the 
# Cambridge Structural Database (CSD) hosted by the Cambridge 
# Crystallographic Data Centre (CCDC).
# 
# Full information about CCDC data access policies and citation 
# guidelines are available at http://www.ccdc.cam.ac.uk/access/V1 
# 
# Audit and citation data items may have been added by the CCDC. 
# Please retain this information to preserve the provenance of 
# this file and to allow appropriate attribution of the data. 
# 
#######################################################################

data_mr1517
_database_code_depnum_ccdc_archive 'CCDC 1452972'
_audit_update_record             
;
2016-02-11 deposited with the CCDC.
2016-05-10 downloaded from the CCDC.
;
_audit_creation_date             2015-09-29
_audit_creation_method           
;
Olex2 1.2
(compiled 2015.01.26 svn.r3150 for OlexSys, GUI svn.r4998)
;
_shelxl_version_number           2014/6
_chemical_name_common            ?
_chemical_name_systematic        ?
_chemical_formula_moiety         '2(C60 H79 N3 O3 S1 U1), 6.5(C H2 Cl2)'
_chemical_formula_sum            'C126.50 H171 Cl13 N6 O6 S2 U2'
_chemical_formula_weight         2872.71
_chemical_absolute_configuration ad
_chemical_melting_point          ?
loop_
_atom_type_symbol
_atom_type_description
_atom_type_scat_dispersion_real
_atom_type_scat_dispersion_imag
_atom_type_scat_source
C C 0.0033 0.0016 'International Tables Vol C Tables 4.2.6.8 and 6.1.1.4'
H H 0.0000 0.0000 'International Tables Vol C Tables 4.2.6.8 and 6.1.1.4'
N N 0.0061 0.0033 'International Tables Vol C Tables 4.2.6.8 and 6.1.1.4'
O O 0.0106 0.0060 'International Tables Vol C Tables 4.2.6.8 and 6.1.1.4'
S S 0.1246 0.1234 'International Tables Vol C Tables 4.2.6.8 and 6.1.1.4'
U U -9.6767 9.6646 'International Tables Vol C Tables 4.2.6.8 and 6.1.1.4'
Cl Cl 0.1484 0.1585 'International Tables Vol C Tables 4.2.6.8 and 6.1.1.4'

_shelx_space_group_comment       
;
The symmetry employed for this shelxl refinement is uniquely defined
by the following loop, which should always be used as a source of
symmetry information in preference to the above space-group names.
They are only intended as comments.
;
_space_group_crystal_system      hexagonal
_space_group_IT_number           173
_space_group_name_H-M_alt        'P 63'
_space_group_name_Hall           'P 6c'
loop_
_space_group_symop_operation_xyz
'x, y, z'
'x-y, x, z+1/2'
'y, -x+y, z+1/2'
'-y, x-y, z'
'-x+y, -x, z'
'-x, -y, z+1/2'

_cell_length_a                   20.258(5)
_cell_length_b                   20.258(5)
_cell_length_c                   18.302(4)
_cell_angle_alpha                90
_cell_angle_beta                 90
_cell_angle_gamma                120
_cell_volume                     6505(3)
_cell_formula_units_Z            2
_cell_measurement_reflns_used    9633
_cell_measurement_temperature    100(2)
_cell_measurement_theta_max      28.16
_cell_measurement_theta_min      2.23
_shelx_estimated_absorpt_T_max   0.764
_shelx_estimated_absorpt_T_min   0.574
_exptl_absorpt_coefficient_mu    2.839
_exptl_absorpt_correction_T_max  0.7458
_exptl_absorpt_correction_T_min  0.6466
_exptl_absorpt_correction_type   multi-scan
_exptl_absorpt_process_details   
;
SADABS-2012/1 (Bruker,2012) was used for absorption correction.
wR2(int) was 0.0916 before and 0.0796 after correction.
The Ratio of minimum to maximum transmission is 0.8670.
The \l/2 correction factor is 0.0015.
;
_exptl_absorpt_special_details   ?
_exptl_crystal_colour            colorless
_exptl_crystal_density_diffrn    1.467
_exptl_crystal_density_meas      ?
_exptl_crystal_density_method    ?
_exptl_crystal_description       prism
_exptl_crystal_F_000             2914
_exptl_crystal_size_max          0.22
_exptl_crystal_size_mid          0.11
_exptl_crystal_size_min          0.1
_exptl_transmission_factor_max   ?
_exptl_transmission_factor_min   ?
_diffrn_reflns_av_R_equivalents  0.0613
_diffrn_reflns_av_unetI/netI     0.0364
_diffrn_reflns_Laue_measured_fraction_full 1.000
_diffrn_reflns_Laue_measured_fraction_max 0.998
_diffrn_reflns_limit_h_max       27
_diffrn_reflns_limit_h_min       -27
_diffrn_reflns_limit_k_max       27
_diffrn_reflns_limit_k_min       -27
_diffrn_reflns_limit_l_max       24
_diffrn_reflns_limit_l_min       -24
_diffrn_reflns_number            165921
_diffrn_reflns_point_group_measured_fraction_full 1.000
_diffrn_reflns_point_group_measured_fraction_max 0.998
_diffrn_reflns_theta_full        25.242
_diffrn_reflns_theta_max         28.741
_diffrn_reflns_theta_min         1.161
_diffrn_ambient_temperature      100(2)
_diffrn_measured_fraction_theta_full 1.000
_diffrn_measured_fraction_theta_max 0.998
_diffrn_source                   'fine-focus sealed tube'
_diffrn_radiation_monochromator  'Triumph curved graphite'
_diffrn_measurement_device_type  'Bruker Smart APEX II CCD area detector'
_diffrn_measurement_method       'phi and omega scans'
_diffrn_detector_area_resol_mean 83.33
_diffrn_radiation_type           MoK\a
_diffrn_radiation_wavelength     0.71073
_diffrn_standards_number         0
_reflns_Friedel_coverage         0.941
_reflns_Friedel_fraction_full    1.000
_reflns_Friedel_fraction_max     0.998
_reflns_number_gt                10199
_reflns_number_total             11217
_reflns_special_details          
;
 Reflections were merged by SHELXL according to the crystal
 class for the calculation of statistics and refinement.
 
 _reflns_Friedel_fraction is defined as the number of unique
 Friedel pairs measured divided by the number that would be
 possible theoretically, ignoring centric projections and
 systematic absences.
;
_reflns_threshold_expression     'I > 2\s(I)'
_computing_data_collection       'Bruker APEX2'
_computing_cell_refinement       'Bruker SAINT'
_computing_data_reduction        'Bruker SAINT'
_computing_structure_solution    'SHELXTL 6.12 (Bruker AXS, 2002)'
_computing_structure_refinement  'SHELXL-2014/6 (Sheldrick, 2008)'
_computing_molecular_graphics    'SHELXTL 6.12 (Bruker AXS, 2002)'
_computing_publication_material  'Olex2 (Dolomanov et al., 2009)'
_refine_diff_density_max         1.148
_refine_diff_density_min         -0.803
_refine_diff_density_rms         0.095
_refine_ls_abs_structure_details 
;
 Refined as an inversion twin.
;
_refine_ls_abs_structure_Flack   0.015(7)
_refine_ls_extinction_coef       .
_refine_ls_extinction_method     none
_refine_ls_goodness_of_fit_ref   1.133
_refine_ls_hydrogen_treatment    constr
_refine_ls_matrix_type           full
_refine_ls_number_parameters     532
_refine_ls_number_reflns         11217
_refine_ls_number_restraints     182
_refine_ls_R_factor_all          0.0385
_refine_ls_R_factor_gt           0.0307
_refine_ls_restrained_S_all      1.160
_refine_ls_shift/su_max          0.004
_refine_ls_shift/su_mean         0.000
_refine_ls_structure_factor_coef Fsqd
_refine_ls_weighting_details     
'w=1/[\s^2^(Fo^2^)+(0.0266P)^2^+9.1836P] where P=(Fo^2^+2Fc^2^)/3'
_refine_ls_weighting_scheme      calc
_refine_ls_wR_factor_gt          0.0696
_refine_ls_wR_factor_ref         0.0714
_refine_special_details          
;
 Refined as a 2-component inversion twin.

 One of the CH2CL2 solvent molecules was situated on a threefold axis and
 was disordered. No hydrogen atoms were included for this disordered
 solvent molecule.
;
_olex2_refinement_description    
;
1. Twinned data refinement
 Scales: 0.985(7) 0.015(7)
2. Fixed Uiso
 At 1.2 times of:
  All C(H) groups, {H14A,H14B} of C14, {H3A,H3B} of C3, {H10A,H10B} of C100,
  {H11A,H11B} of C110, {H20D,H20E} of C200, {H21C,H21D} of C210, {H15A,H15B} of
  C15, {H16A,H16B} of C16, {H17A,H17B} of C17, {H18A,H18B} of C18, {H19A,H19B}
  of C19, {H21A,H21B} of C21, {H23A,H23B} of C23, {H34A,H34B} of C34, {H35A,
  H35B} of C35, {H36A,H36B} of C36, {H37A,H37B} of C37, {H38A,H38B} of C38,
  {H39A,H39B} of C39
 At 1.5 times of:
  All C(H,H,H) groups, {H2A,H2B} of C2, {H1A,H1B} of C1, {H22A,H22B} of C22,
  All S(H) groups
3. Restrained distances
 C100-Cl11 = C100-Cl12 = C110-Cl13 = C110-Cl14
 1.8 with sigma of 0.01
 Cl11-Cl12 = Cl13-Cl14 = Cl21-Cl22 = Cl23-Cl24
 2.9 with sigma of 0.01
 C200-Cl21 = C200-Cl22 = C210-Cl23 = C210-Cl24
 1.8 with sigma of 0.01
 C300-Cl31
 1.8 with sigma of 0.01
4. Uiso/Uaniso restraints and constraints
C100 \\sim Cl11 \\sim Cl12 \\sim C110 \\sim Cl13 \\sim Cl14: within 1.7A with
sigma of 0.01 and sigma for terminal atoms of 0.02
C200 \\sim Cl21 \\sim Cl22 \\sim C210 \\sim Cl23 \\sim Cl24: within 1.7A with
sigma of 0.01 and sigma for terminal atoms of 0.02
C300 \\sim Cl31: within 1.7A with sigma of 0.003 and sigma for terminal atoms
of 0.006
Uanis(C100) \\sim Ueq, Uanis(Cl11) \\sim Ueq, Uanis(Cl12) \\sim Ueq,
Uanis(C110) \\sim Ueq, Uanis(Cl13) \\sim Ueq, Uanis(Cl14) \\sim Ueq: with sigma
of 0.01 and sigma for terminal atoms of 0.02
Uanis(C200) \\sim Ueq, Uanis(Cl21) \\sim Ueq, Uanis(Cl22) \\sim Ueq,
Uanis(C210) \\sim Ueq, Uanis(Cl23) \\sim Ueq, Uanis(Cl24) \\sim Ueq: with sigma
of 0.01 and sigma for terminal atoms of 0.02
Uanis(C300) \\sim Ueq, Uanis(Cl31) \\sim Ueq: with sigma of 0.003 and sigma for
terminal atoms of 0.006
5. Same fragment restrains
{C110, Cl13, Cl14} sigma for 1-2: 0.02, 1-3: 0.04
as
{C100, Cl11, Cl12}
{C110, Cl13, Cl14} sigma for 1-2: 0.02, 1-3: 0.04
as
{C200, Cl21, Cl22}
{C110, Cl13, Cl14} sigma for 1-2: 0.02, 1-3: 0.04
as
{C210, Cl23, Cl24}
6. Others
 Sof(C110)=Sof(H11A)=Sof(H11B)=Sof(Cl13)=Sof(Cl14)=1-FVAR(1)
 Sof(C100)=Sof(H10A)=Sof(H10B)=Sof(Cl11)=Sof(Cl12)=FVAR(1)
 Sof(C210)=Sof(H21C)=Sof(H21D)=Sof(Cl23)=Sof(Cl24)=1-FVAR(2)
 Sof(C200)=Sof(H20D)=Sof(H20E)=Sof(Cl21)=Sof(Cl22)=FVAR(2)
 Fixed Sof: H1(0.33333) H2(0.33333) C300(0.16667) Cl31(0.33333)
7.a Riding coordinates:
 S1(H1), S2(H2)
7.b Ternary CH refined with riding coordinates:
 C11(H11), C12(H12), C13(H13), C31(H31), C32(H32), C33(H33)
7.c Secondary CH2 refined with riding coordinates:
 C1(H1A,H1B), C2(H2A,H2B), C3(H3A,H3B), C14(H14A,H14B), C15(H15A,H15B),
 C16(H16A,H16B), C17(H17A,H17B), C18(H18A,H18B), C19(H19A,H19B), C21(H21A,H21B),
  C22(H22A,H22B), C23(H23A,H23B), C34(H34A,H34B), C35(H35A,H35B), C36(H36A,
 H36B), C37(H37A,H37B), C38(H38A,H38B), C39(H39A,H39B), C100(H10A,H10B),
 C110(H11A,H11B), C200(H20D,H20E), C210(H21C,H21D)
7.d Me refined with riding coordinates:
 C20(H20A,H20B,H20C), C40(H40A,H40B,H40C)
7.e Aromatic/amide H refined with riding coordinates:
 C7(H7), C9(H9), C27(H27), C29(H29)
;
_atom_sites_solution_hydrogens   mixed
_atom_sites_solution_primary     ?
_atom_sites_solution_secondary   ?
loop_
_atom_site_label
_atom_site_type_symbol
_atom_site_fract_x
_atom_site_fract_y
_atom_site_fract_z
_atom_site_U_iso_or_equiv
_atom_site_adp_type
_atom_site_occupancy
_atom_site_site_symmetry_order
_atom_site_calc_flag
_atom_site_refinement_flags_posn
_atom_site_refinement_flags_adp
_atom_site_refinement_flags_occupancy
_atom_site_disorder_assembly
_atom_site_disorder_group
U1 U 0.6667 0.3333 0.60538(2) 0.01672(8) Uani 1 3 d S T P . .
S1 S 0.6667 0.3333 0.7608(2) 0.0407(7) Uani 1 3 d S T P . .
H1 H 0.6543 0.3084 0.8063 0.061 Uiso 0.3333 1 d R . . . .
O1 O 0.7609(2) 0.3137(2) 0.6200(2) 0.0215(9) Uani 1 1 d . . . . .
N1 N 0.7615(3) 0.3907(3) 0.4911(3) 0.0198(10) Uani 1 1 d . . . . .
C1 C 0.7528(3) 0.3340(3) 0.4340(3) 0.0214(12) Uani 1 1 d . . . . .
H1A H 0.8038 0.3422 0.4209 0.032 Uiso 1 1 calc R . . . .
H1B H 0.7302 0.3426 0.3895 0.032 Uiso 1 1 calc R . . . .
C2 C 0.7475(3) 0.4504(3) 0.4594(4) 0.0228(12) Uani 1 1 d . . . . .
H2A H 0.7823 0.4746 0.4175 0.034 Uiso 1 1 calc R . . . .
H2B H 0.7595 0.4903 0.4966 0.034 Uiso 1 1 calc R . . . .
C3 C 0.8416(3) 0.4310(3) 0.5206(3) 0.0224(12) Uani 1 1 d . . . . .
H3A H 0.8763 0.4645 0.4819 0.027 Uiso 1 1 calc R . . . .
H3B H 0.8443 0.4639 0.5617 0.027 Uiso 1 1 calc R . . . .
C4 C 0.8700(3) 0.3793(3) 0.5467(3) 0.0205(11) Uani 1 1 d . . . . .
C5 C 0.8292(3) 0.3224(3) 0.5992(4) 0.0208(10) Uani 1 1 d . . . . .
C6 C 0.8574(3) 0.2775(3) 0.6275(3) 0.0204(12) Uani 1 1 d . . . . .
C7 C 0.9283(3) 0.2914(3) 0.6000(4) 0.0237(11) Uani 1 1 d . . . . .
H7 H 0.9491 0.2619 0.6185 0.028 Uiso 1 1 calc R . . . .
C8 C 0.9692(3) 0.3460(4) 0.5469(3) 0.0256(13) Uani 1 1 d . . . . .
C9 C 0.9395(3) 0.3899(3) 0.5207(3) 0.0246(13) Uani 1 1 d . . . . .
H9 H 0.9666 0.4276 0.4846 0.030 Uiso 1 1 calc R . . . .
C10 C 0.8144(3) 0.2165(3) 0.6855(3) 0.0218(11) Uani 1 1 d . . . . .
C11 C 0.8105(4) 0.1132(4) 0.7666(4) 0.0331(16) Uani 1 1 d . . . . .
H11 H 0.8394 0.0871 0.7810 0.040 Uiso 1 1 calc R . . . .
C12 C 0.7540(4) 0.1902(4) 0.8111(4) 0.0308(14) Uani 1 1 d . . . . .
H12 H 0.7453 0.2147 0.8546 0.037 Uiso 1 1 calc R . . . .
C13 C 0.6897(4) 0.0952(4) 0.7109(4) 0.0373(16) Uani 1 1 d . . . . .
H13 H 0.6393 0.0572 0.6896 0.045 Uiso 1 1 calc R . . . .
C14 C 0.8561(3) 0.1743(4) 0.7096(3) 0.0253(12) Uani 1 1 d . . . . .
H14A H 0.8650 0.1503 0.6665 0.030 Uiso 1 1 calc R . . . .
H14B H 0.9063 0.2115 0.7303 0.030 Uiso 1 1 calc R . . . .
C15 C 0.7359(3) 0.1555(3) 0.6546(4) 0.0289(13) Uani 1 1 d . . . . .
H15A H 0.7071 0.1806 0.6386 0.035 Uiso 1 1 calc R . . . .
H15B H 0.7439 0.1310 0.6113 0.035 Uiso 1 1 calc R . . . .
C16 C 0.7967(4) 0.1500(5) 0.8353(4) 0.0368(16) Uani 1 1 d . . . . .
H16A H 0.7664 0.1102 0.8719 0.044 Uiso 1 1 calc R . . . .
H16B H 0.8461 0.1870 0.8577 0.044 Uiso 1 1 calc R . . . .
C17 C 0.6771(4) 0.1332(4) 0.7786(4) 0.0389(18) Uani 1 1 d . . . . .
H17A H 0.6491 0.1596 0.7643 0.047 Uiso 1 1 calc R . . . .
H17B H 0.6464 0.0939 0.8154 0.047 Uiso 1 1 calc R . . . .
C18 C 0.8019(3) 0.2529(3) 0.7543(4) 0.0275(12) Uani 1 1 d . . . . .
H18A H 0.7752 0.2808 0.7409 0.033 Uiso 1 1 calc R . . . .
H18B H 0.8518 0.2897 0.7759 0.033 Uiso 1 1 calc R . . . .
C19 C 0.7333(4) 0.0546(4) 0.7351(4) 0.0401(18) Uani 1 1 d . . . . .
H19A H 0.7034 0.0157 0.7725 0.048 Uiso 1 1 calc R . . . .
H19B H 0.7408 0.0287 0.6927 0.048 Uiso 1 1 calc R . . . .
C20 C 1.0450(4) 0.3579(4) 0.5200(4) 0.0381(18) Uani 1 1 d . . . . .
H20A H 1.0565 0.3219 0.5446 0.057 Uiso 1 1 calc R . . . .
H20B H 1.0424 0.3494 0.4671 0.057 Uiso 1 1 calc R . . . .
H20C H 1.0851 0.4102 0.5308 0.057 Uiso 1 1 calc R . . . .
U2 U 1.0000 0.0000 0.50460(2) 0.01010(6) Uani 1 3 d S T P . .
S2 S 1.0000 0.0000 0.35298(13) 0.0245(5) Uani 1 3 d S T P . .
H2 H 1.0176 0.0188 0.3070 0.037 Uiso 0.3333 1 d R . . . .
O2 O 0.88961(19) -0.0069(2) 0.48920(17) 0.0132(7) Uani 1 1 d . . . . .
N2 N 0.9111(2) -0.0747(2) 0.6168(2) 0.0126(8) Uani 1 1 d . . . . .
C21 C 0.9041(3) -0.0253(3) 0.6737(3) 0.0129(10) Uani 1 1 d . . . . .
H21A H 0.9309 -0.0263 0.7185 0.015 Uiso 1 1 calc R . . . .
H21B H 0.8496 -0.0465 0.6860 0.015 Uiso 1 1 calc R . . . .
C22 C 0.9368(3) 0.0566(3) 0.6492(3) 0.0139(10) Uani 1 1 d . . . . .
H22A H 0.9022 0.0592 0.6126 0.021 Uiso 1 1 calc R . . . .
H22B H 0.9393 0.0880 0.6916 0.021 Uiso 1 1 calc R . . . .
C23 C 0.8352(3) -0.1294(3) 0.5840(3) 0.0149(10) Uani 1 1 d . . . . .
H23A H 0.8436 -0.1525 0.5398 0.018 Uiso 1 1 calc R . . . .
H23B H 0.8060 -0.1710 0.6194 0.018 Uiso 1 1 calc R . . . .
C24 C 0.7887(3) -0.0935(3) 0.5635(3) 0.0154(10) Uani 1 1 d . . . . .
C25 C 0.8180(3) -0.0327(3) 0.5132(3) 0.0147(10) Uani 1 1 d . . . . .
C26 C 0.7719(3) -0.0021(3) 0.4912(3) 0.0157(10) Uani 1 1 d . . . . .
C27 C 0.7006(3) -0.0314(3) 0.5240(3) 0.0212(12) Uani 1 1 d . . . . .
H27 H 0.6696 -0.0106 0.5101 0.025 Uiso 1 1 calc R . . . .
C28 C 0.6720(3) -0.0895(4) 0.5761(3) 0.0242(12) Uani 1 1 d . . . . .
C29 C 0.7167(3) -0.1210(3) 0.5942(3) 0.0192(11) Uani 1 1 d . . . . .
H29 H 0.6980 -0.1620 0.6280 0.023 Uiso 1 1 calc R . . . .
C30 C 0.7967(3) 0.0565(3) 0.4288(3) 0.0140(10) Uani 1 1 d . . . . .
C31 C 0.7594(4) 0.1359(4) 0.3493(3) 0.0207(13) Uani 1 1 d . . . . .
H31 H 0.7196 0.1506 0.3410 0.025 Uiso 1 1 calc R . . . .
C32 C 0.8285(3) 0.0740(3) 0.2938(3) 0.0163(10) Uani 1 1 d . . . . .
H32 H 0.8340 0.0489 0.2490 0.020 Uiso 1 1 calc R . . . .
C33 C 0.8974(3) 0.1854(3) 0.3810(3) 0.0199(11) Uani 1 1 d . . . . .
H33 H 0.9471 0.2319 0.3928 0.024 Uiso 1 1 calc R . . . .
C34 C 0.7360(3) 0.0805(3) 0.4137(3) 0.0189(11) Uani 1 1 d . . . . .
H34A H 0.6863 0.0346 0.4028 0.023 Uiso 1 1 calc R . . . .
H34B H 0.7296 0.1050 0.4578 0.023 Uiso 1 1 calc R . . . .
C35 C 0.8727(3) 0.1297(3) 0.4448(3) 0.0157(10) Uani 1 1 d . . . . .
H35A H 0.8671 0.1544 0.4891 0.019 Uiso 1 1 calc R . . . .
H35B H 0.9127 0.1163 0.4545 0.019 Uiso 1 1 calc R . . . .
C36 C 0.7681(3) 0.0981(4) 0.2803(3) 0.0204(11) Uani 1 1 d . . . . .
H36A H 0.7840 0.1342 0.2388 0.024 Uiso 1 1 calc R . . . .
H36B H 0.7186 0.0527 0.2678 0.024 Uiso 1 1 calc R . . . .
C37 C 0.9065(3) 0.1466(3) 0.3120(3) 0.0169(10) Uani 1 1 d . . . . .
H37A H 0.9458 0.1321 0.3206 0.020 Uiso 1 1 calc R . . . .
H37B H 0.9230 0.1825 0.2703 0.020 Uiso 1 1 calc R . . . .
C38 C 0.8052(4) 0.0191(4) 0.3584(2) 0.0150(12) Uani 1 1 d . . . . .
H38A H 0.8441 0.0039 0.3662 0.018 Uiso 1 1 calc R . . . .
H38B H 0.7561 -0.0274 0.3473 0.018 Uiso 1 1 calc R . . . .
C39 C 0.8368(4) 0.2082(4) 0.3663(3) 0.0237(13) Uani 1 1 d . . . . .
H39A H 0.8526 0.2437 0.3243 0.028 Uiso 1 1 calc R . . . .
H39B H 0.8315 0.2345 0.4096 0.028 Uiso 1 1 calc R . . . .
C40 C 0.5945(4) -0.1179(4) 0.6104(5) 0.0428(18) Uani 1 1 d . . . . .
H40A H 0.5716 -0.0889 0.5910 0.064 Uiso 1 1 calc R . . . .
H40B H 0.5616 -0.1720 0.5991 0.064 Uiso 1 1 calc R . . . .
H40C H 0.6001 -0.1111 0.6635 0.064 Uiso 1 1 calc R . . . .
C100 C 0.5668(11) 0.1922(8) 0.9246(11) 0.104(6) Uani 0.651(11) 1 d D U . A 1
H10A H 0.5952 0.2138 0.8786 0.125 Uiso 0.651(11) 1 calc R . . A 1
H10B H 0.5395 0.2198 0.9374 0.125 Uiso 0.651(11) 1 calc R . . A 1
Cl11 Cl 0.6310(7) 0.2018(9) 0.9963(8) 0.177(6) Uani 0.651(11) 1 d D U . A 1
Cl12 Cl 0.4999(4) 0.0915(4) 0.9137(4) 0.117(3) Uani 0.651(11) 1 d D U . A 1
C110 C 0.5700(10) 0.180(3) 0.9028(11) 0.118(9) Uani 0.349(11) 1 d D U . A 2
H11A H 0.5822 0.2261 0.8744 0.142 Uiso 0.349(11) 1 calc R . . A 2
H11B H 0.5742 0.1432 0.8699 0.142 Uiso 0.349(11) 1 calc R . . A 2
Cl13 Cl 0.4757(7) 0.1381(9) 0.9388(6) 0.126(6) Uani 0.349(11) 1 d D U . A 2
Cl14 Cl 0.6351(8) 0.2038(13) 0.9779(10) 0.102(4) Uani 0.349(11) 1 d D U . A 2
C200 C 0.529(3) 0.0065(18) 0.2585(13) 0.196(11) Uani 0.568(11) 1 d D U . B 1
H20D H 0.5697 -0.0030 0.2774 0.235 Uiso 0.568(11) 1 calc R . . B 1
H20E H 0.4807 -0.0425 0.2565 0.235 Uiso 0.568(11) 1 calc R . . B 1
Cl21 Cl 0.5539(7) 0.0495(11) 0.1714(7) 0.216(6) Uani 0.568(11) 1 d D U . B 1
Cl22 Cl 0.5203(10) 0.0748(8) 0.3155(8) 0.213(6) Uani 0.568(11) 1 d D U . B 1
C210 C 0.544(3) 0.093(3) 0.268(3) 0.193(12) Uani 0.432(11) 1 d D U . B 2
H21C H 0.4925 0.0822 0.2549 0.231 Uiso 0.432(11) 1 calc R . . B 2
H21D H 0.5645 0.1320 0.3069 0.231 Uiso 0.432(11) 1 calc R . . B 2
Cl23 Cl 0.6047(16) 0.1254(17) 0.1903(15) 0.295(11) Uani 0.432(11) 1 d D U . B 2
Cl24 Cl 0.5403(11) 0.0066(12) 0.3003(13) 0.226(8) Uani 0.432(11) 1 d D U . B 2
C300 C 0.6667 0.3333 0.221(8) 0.425(6) Uani 0.5 3 d DS TU P . .
Cl31 Cl 0.7032(6) 0.2682(7) 0.2315(5) 0.099(3) Uani 0.3333 1 d D U . . .

loop_
_atom_site_aniso_label
_atom_site_aniso_U_11
_atom_site_aniso_U_22
_atom_site_aniso_U_33
_atom_site_aniso_U_23
_atom_site_aniso_U_13
_atom_site_aniso_U_12
U1 0.01350(9) 0.01350(9) 0.02317(16) 0.000 0.000 0.00675(5)
S1 0.0430(11) 0.0430(11) 0.0363(17) 0.000 0.000 0.0215(5)
O1 0.0127(17) 0.0225(19) 0.031(2) 0.0094(17) 0.0059(16) 0.0105(15)
N1 0.019(2) 0.014(2) 0.028(3) 0.0039(19) 0.0012(19) 0.0089(18)
C1 0.020(3) 0.019(3) 0.027(3) 0.000(2) 0.004(2) 0.011(2)
C2 0.020(3) 0.017(3) 0.034(3) 0.007(2) 0.004(3) 0.011(2)
C3 0.018(3) 0.020(3) 0.030(3) 0.004(2) 0.002(2) 0.010(2)
C4 0.017(3) 0.015(3) 0.029(3) 0.000(2) 0.000(2) 0.007(2)
C5 0.019(2) 0.021(2) 0.026(3) 0.000(2) 0.001(2) 0.013(2)
C6 0.019(3) 0.023(3) 0.023(3) 0.000(2) 0.001(2) 0.013(2)
C7 0.023(3) 0.029(3) 0.026(3) 0.002(3) 0.004(3) 0.019(2)
C8 0.020(3) 0.032(3) 0.031(3) 0.004(3) 0.004(2) 0.018(3)
C9 0.018(3) 0.025(3) 0.031(4) 0.007(2) 0.007(2) 0.011(2)
C10 0.023(3) 0.028(3) 0.025(3) 0.004(2) 0.003(2) 0.020(2)
C11 0.038(3) 0.045(4) 0.035(4) 0.019(3) 0.011(3) 0.034(3)
C12 0.030(3) 0.038(4) 0.030(3) 0.009(3) 0.013(3) 0.022(3)
C13 0.027(3) 0.024(3) 0.059(5) 0.015(3) -0.002(3) 0.011(3)
C14 0.025(3) 0.033(3) 0.027(3) 0.007(3) 0.002(2) 0.022(3)
C15 0.026(3) 0.023(3) 0.041(4) 0.006(3) -0.006(3) 0.015(3)
C16 0.028(4) 0.055(5) 0.035(4) 0.015(4) 0.008(3) 0.027(4)
C17 0.025(3) 0.038(4) 0.059(5) 0.024(3) 0.012(3) 0.020(3)
C18 0.023(3) 0.032(3) 0.031(3) 0.005(3) 0.011(3) 0.017(2)
C19 0.045(4) 0.032(4) 0.048(5) 0.015(3) 0.004(3) 0.023(3)
C20 0.028(3) 0.049(4) 0.045(5) 0.016(3) 0.018(3) 0.026(3)
U2 0.01139(8) 0.01139(8) 0.00752(11) 0.000 0.000 0.00569(4)
S2 0.0332(9) 0.0332(9) 0.0070(10) 0.000 0.000 0.0166(4)
O2 0.0104(16) 0.0200(18) 0.0100(18) 0.0038(13) 0.0025(12) 0.0083(14)
N2 0.016(2) 0.0128(19) 0.008(2) 0.0000(16) -0.0020(16) 0.0071(16)
C21 0.013(2) 0.017(2) 0.009(2) 0.0000(18) 0.0015(18) 0.007(2)
C22 0.011(2) 0.016(2) 0.014(2) -0.0019(19) 0.0009(19) 0.006(2)
C23 0.014(2) 0.016(2) 0.013(2) -0.0013(18) -0.0014(17) 0.007(2)
C24 0.016(2) 0.018(3) 0.011(2) 0.0013(19) 0.0021(19) 0.007(2)
C25 0.016(2) 0.020(2) 0.009(2) 0.001(2) 0.0030(19) 0.011(2)
C26 0.014(2) 0.021(3) 0.013(3) 0.0004(19) 0.0000(18) 0.009(2)
C27 0.018(3) 0.029(3) 0.021(3) 0.004(2) 0.004(2) 0.014(2)
C28 0.015(3) 0.034(3) 0.025(3) 0.010(2) 0.006(2) 0.014(2)
C29 0.016(2) 0.022(3) 0.016(3) 0.006(2) 0.003(2) 0.007(2)
C30 0.015(2) 0.017(3) 0.012(2) 0.0012(19) 0.0005(19) 0.010(2)
C31 0.023(3) 0.030(4) 0.017(3) 0.004(2) 0.003(2) 0.020(3)
C32 0.021(3) 0.018(3) 0.011(2) -0.0007(19) 0.001(2) 0.011(2)
C33 0.024(3) 0.015(3) 0.020(3) -0.001(2) 0.004(2) 0.009(2)
C34 0.023(3) 0.024(3) 0.015(3) 0.003(2) 0.002(2) 0.016(2)
C35 0.019(3) 0.018(2) 0.011(2) -0.002(2) -0.001(2) 0.010(2)
C36 0.024(3) 0.029(3) 0.014(2) 0.002(2) 0.001(2) 0.017(3)
C37 0.019(3) 0.018(3) 0.016(2) 0.002(2) 0.006(2) 0.011(2)
C38 0.018(3) 0.015(3) 0.014(3) -0.0019(17) -0.0008(17) 0.010(3)
C39 0.037(4) 0.020(3) 0.020(3) 0.000(2) 0.004(3) 0.018(3)
C40 0.024(3) 0.061(4) 0.049(4) 0.035(4) 0.023(4) 0.025(3)
C100 0.115(9) 0.126(9) 0.094(9) 0.029(8) 0.017(8) 0.077(7)
Cl11 0.191(9) 0.182(9) 0.170(11) 0.100(8) 0.028(8) 0.101(7)
Cl12 0.104(4) 0.144(6) 0.123(5) 0.071(4) 0.041(4) 0.076(4)
C110 0.119(11) 0.132(11) 0.110(12) 0.024(10) 0.014(10) 0.068(8)
Cl13 0.120(8) 0.156(10) 0.090(7) 0.040(7) 0.026(6) 0.061(7)
Cl14 0.106(7) 0.171(11) 0.080(7) 0.024(8) 0.028(5) 0.106(7)
C200 0.171(14) 0.204(14) 0.216(15) -0.001(11) -0.017(11) 0.096(10)
Cl21 0.149(9) 0.327(16) 0.206(11) -0.103(10) -0.010(8) 0.146(10)
Cl22 0.220(11) 0.177(10) 0.239(12) -0.057(9) 0.021(10) 0.098(9)
C210 0.180(14) 0.198(14) 0.205(15) -0.003(11) -0.006(11) 0.099(10)
Cl23 0.299(18) 0.37(2) 0.253(17) 0.011(16) -0.065(15) 0.192(15)
Cl24 0.119(9) 0.235(14) 0.296(16) -0.024(13) -0.007(12) 0.067(9)
C300 0.425(5) 0.425(5) 0.425(7) 0.000 0.000 0.212(3)
Cl31 0.098(6) 0.127(7) 0.061(5) -0.001(4) 0.012(4) 0.047(5)

_geom_special_details            
;
 All esds (except the esd in the dihedral angle between two l.s. planes)
 are estimated using the full covariance matrix.  The cell esds are taken
 into account individually in the estimation of esds in distances, angles
 and torsion angles; correlations between esds in cell parameters are only
 used when they are defined by crystal symmetry.  An approximate (isotropic)
 treatment of cell esds is used for estimating esds involving l.s. planes.
;
loop_
_geom_bond_atom_site_label_1
_geom_bond_atom_site_label_2
_geom_bond_distance
_geom_bond_site_symmetry_2
_geom_bond_publ_flag
U1 S1 2.844(4) . ?
U1 O1 2.152(4) . ?
U1 O1 2.152(4) 5_665 ?
U1 O1 2.152(4) 4_655 ?
U1 N1 2.680(5) 4_655 ?
U1 N1 2.680(5) . ?
U1 N1 2.680(5) 5_665 ?
S1 H1 0.9410 . ?
O1 C5 1.358(6) . ?
N1 C1 1.497(7) . ?
N1 C2 1.492(7) . ?
N1 C3 1.505(7) . ?
C1 H1A 0.9900 . ?
C1 H1B 0.9900 . ?
C1 C2 1.517(8) 5_665 ?
C2 C1 1.517(8) 4_655 ?
C2 H2A 0.9900 . ?
C2 H2B 0.9900 . ?
C3 H3A 0.9900 . ?
C3 H3B 0.9900 . ?
C3 C4 1.502(8) . ?
C4 C5 1.409(8) . ?
C4 C9 1.396(8) . ?
C5 C6 1.395(7) . ?
C6 C7 1.411(7) . ?
C6 C10 1.529(8) . ?
C7 H7 0.9500 . ?
C7 C8 1.392(8) . ?
C8 C9 1.385(8) . ?
C8 C20 1.513(8) . ?
C9 H9 0.9500 . ?
C10 C14 1.536(7) . ?
C10 C15 1.552(8) . ?
C10 C18 1.543(9) . ?
C11 H11 1.0000 . ?
C11 C14 1.527(8) . ?
C11 C16 1.555(10) . ?
C11 C19 1.526(10) . ?
C12 H12 1.0000 . ?
C12 C16 1.523(9) . ?
C12 C17 1.520(10) . ?
C12 C18 1.549(9) . ?
C13 H13 1.0000 . ?
C13 C15 1.512(9) . ?
C13 C17 1.546(11) . ?
C13 C19 1.542(9) . ?
C14 H14A 0.9900 . ?
C14 H14B 0.9900 . ?
C15 H15A 0.9900 . ?
C15 H15B 0.9900 . ?
C16 H16A 0.9900 . ?
C16 H16B 0.9900 . ?
C17 H17A 0.9900 . ?
C17 H17B 0.9900 . ?
C18 H18A 0.9900 . ?
C18 H18B 0.9900 . ?
C19 H19A 0.9900 . ?
C19 H19B 0.9900 . ?
C20 H20A 0.9800 . ?
C20 H20B 0.9800 . ?
C20 H20C 0.9800 . ?
U2 S2 2.775(2) . ?
U2 O2 2.188(3) . ?
U2 O2 2.188(3) 5_765 ?
U2 O2 2.188(3) 4_645 ?
U2 N2 2.650(4) 4_645 ?
U2 N2 2.651(4) . ?
U2 N2 2.650(4) 5_765 ?
S2 H2 0.9186 . ?
O2 C25 1.347(6) . ?
N2 C21 1.498(6) . ?
N2 C22 1.487(6) 4_645 ?
N2 C23 1.500(6) . ?
C21 H21A 0.9900 . ?
C21 H21B 0.9900 . ?
C21 C22 1.513(7) . ?
C22 N2 1.487(6) 5_765 ?
C22 H22A 0.9900 . ?
C22 H22B 0.9900 . ?
C23 H23A 0.9900 . ?
C23 H23B 0.9900 . ?
C23 C24 1.499(7) . ?
C24 C25 1.409(7) . ?
C24 C29 1.393(7) . ?
C25 C26 1.413(7) . ?
C26 C27 1.393(7) . ?
C26 C30 1.539(7) . ?
C27 H27 0.9500 . ?
C27 C28 1.395(8) . ?
C28 C29 1.384(8) . ?
C28 C40 1.512(8) . ?
C29 H29 0.9500 . ?
C30 C34 1.558(7) . ?
C30 C35 1.541(7) . ?
C30 C38 1.546(7) . ?
C31 H31 1.0000 . ?
C31 C34 1.529(8) . ?
C31 C36 1.533(8) . ?
C31 C39 1.550(10) . ?
C32 H32 1.0000 . ?
C32 C36 1.547(8) . ?
C32 C37 1.564(8) . ?
C32 C38 1.527(7) . ?
C33 H33 1.0000 . ?
C33 C35 1.523(8) . ?
C33 C37 1.546(8) . ?
C33 C39 1.535(9) . ?
C34 H34A 0.9900 . ?
C34 H34B 0.9900 . ?
C35 H35A 0.9900 . ?
C35 H35B 0.9900 . ?
C36 H36A 0.9900 . ?
C36 H36B 0.9900 . ?
C37 H37A 0.9900 . ?
C37 H37B 0.9900 . ?
C38 H38A 0.9900 . ?
C38 H38B 0.9900 . ?
C39 H39A 0.9900 . ?
C39 H39B 0.9900 . ?
C40 H40A 0.9800 . ?
C40 H40B 0.9800 . ?
C40 H40C 0.9800 . ?
C100 H10A 0.9900 . ?
C100 H10B 0.9900 . ?
C100 Cl11 1.788(11) . ?
C100 Cl12 1.811(12) . ?
C110 H11A 0.9900 . ?
C110 H11B 0.9900 . ?
C110 Cl13 1.785(12) . ?
C110 Cl14 1.796(12) . ?
C200 H20D 0.9900 . ?
C200 H20E 0.9900 . ?
C200 Cl21 1.766(12) . ?
C200 Cl22 1.815(12) . ?
C210 H21C 0.9900 . ?
C210 H21D 0.9900 . ?
C210 Cl23 1.777(12) . ?
C210 Cl24 1.803(12) . ?
C300 Cl31 1.817(13) . ?
C300 Cl31 1.817(13) 5_665 ?
C300 Cl31 1.817(13) 4_655 ?

loop_
_geom_angle_atom_site_label_1
_geom_angle_atom_site_label_2
_geom_angle_atom_site_label_3
_geom_angle
_geom_angle_site_symmetry_1
_geom_angle_site_symmetry_3
_geom_angle_publ_flag
O1 U1 S1 82.84(11) . . ?
O1 U1 S1 82.84(11) 5_665 . ?
O1 U1 S1 82.84(11) 4_655 . ?
O1 U1 O1 118.47(5) . 5_665 ?
O1 U1 O1 118.47(5) 5_665 4_655 ?
O1 U1 O1 118.47(5) . 4_655 ?
O1 U1 N1 70.57(14) . . ?
O1 U1 N1 85.67(15) . 5_665 ?
O1 U1 N1 85.67(15) 5_665 4_655 ?
O1 U1 N1 70.57(14) 4_655 4_655 ?
O1 U1 N1 70.57(14) 5_665 5_665 ?
O1 U1 N1 134.42(15) 4_655 5_665 ?
O1 U1 N1 134.42(15) 5_665 . ?
O1 U1 N1 85.67(15) 4_655 . ?
O1 U1 N1 134.42(15) . 4_655 ?
N1 U1 S1 141.28(10) . . ?
N1 U1 S1 141.28(10) 4_655 . ?
N1 U1 S1 141.27(10) 5_665 . ?
N1 U1 N1 65.61(16) . 4_655 ?
N1 U1 N1 65.61(16) 5_665 4_655 ?
N1 U1 N1 65.61(16) 5_665 . ?
U1 S1 H1 152.3 . . ?
C5 O1 U1 151.7(4) . . ?
C1 N1 U1 115.4(3) . . ?
C1 N1 C3 110.4(4) . . ?
C2 N1 U1 105.6(3) . . ?
C2 N1 C1 110.6(5) . . ?
C2 N1 C3 106.9(4) . . ?
C3 N1 U1 107.5(3) . . ?
N1 C1 H1A 109.1 . . ?
N1 C1 H1B 109.1 . . ?
N1 C1 C2 112.3(5) . 5_665 ?
H1A C1 H1B 107.9 . . ?
C2 C1 H1A 109.1 5_665 . ?
C2 C1 H1B 109.1 5_665 . ?
N1 C2 C1 112.7(5) . 4_655 ?
N1 C2 H2A 109.1 . . ?
N1 C2 H2B 109.1 . . ?
C1 C2 H2A 109.1 4_655 . ?
C1 C2 H2B 109.1 4_655 . ?
H2A C2 H2B 107.8 . . ?
N1 C3 H3A 108.6 . . ?
N1 C3 H3B 108.6 . . ?
H3A C3 H3B 107.5 . . ?
C4 C3 N1 114.9(5) . . ?
C4 C3 H3A 108.6 . . ?
C4 C3 H3B 108.6 . . ?
C5 C4 C3 120.9(5) . . ?
C9 C4 C3 119.5(5) . . ?
C9 C4 C5 119.6(5) . . ?
O1 C5 C4 116.2(5) . . ?
O1 C5 C6 122.3(5) . . ?
C6 C5 C4 121.5(5) . . ?
C5 C6 C7 116.5(5) . . ?
C5 C6 C10 122.1(5) . . ?
C7 C6 C10 121.4(5) . . ?
C6 C7 H7 118.3 . . ?
C8 C7 C6 123.3(5) . . ?
C8 C7 H7 118.3 . . ?
C7 C8 C20 120.5(5) . . ?
C9 C8 C7 118.4(5) . . ?
C9 C8 C20 121.1(6) . . ?
C4 C9 H9 119.7 . . ?
C8 C9 C4 120.7(5) . . ?
C8 C9 H9 119.7 . . ?
C6 C10 C14 113.5(5) . . ?
C6 C10 C15 109.5(5) . . ?
C6 C10 C18 110.1(5) . . ?
C14 C10 C15 107.0(5) . . ?
C14 C10 C18 107.3(5) . . ?
C18 C10 C15 109.3(5) . . ?
C14 C11 H11 109.4 . . ?
C14 C11 C16 110.1(6) . . ?
C16 C11 H11 109.4 . . ?
C19 C11 H11 109.4 . . ?
C19 C11 C14 110.0(5) . . ?
C19 C11 C16 108.6(6) . . ?
C16 C12 H12 108.8 . . ?
C16 C12 C18 110.0(5) . . ?
C17 C12 H12 108.8 . . ?
C17 C12 C16 110.3(6) . . ?
C17 C12 C18 110.2(6) . . ?
C18 C12 H12 108.8 . . ?
C15 C13 H13 109.7 . . ?
C15 C13 C17 109.5(5) . . ?
C15 C13 C19 109.8(6) . . ?
C17 C13 H13 109.7 . . ?
C19 C13 H13 109.7 . . ?
C19 C13 C17 108.4(6) . . ?
C10 C14 H14A 109.3 . . ?
C10 C14 H14B 109.3 . . ?
C11 C14 C10 111.7(5) . . ?
C11 C14 H14A 109.3 . . ?
C11 C14 H14B 109.3 . . ?
H14A C14 H14B 107.9 . . ?
C10 C15 H15A 109.3 . . ?
C10 C15 H15B 109.3 . . ?
C13 C15 C10 111.6(5) . . ?
C13 C15 H15A 109.3 . . ?
C13 C15 H15B 109.3 . . ?
H15A C15 H15B 108.0 . . ?
C11 C16 H16A 110.1 . . ?
C11 C16 H16B 110.1 . . ?
C12 C16 C11 107.9(6) . . ?
C12 C16 H16A 110.1 . . ?
C12 C16 H16B 110.1 . . ?
H16A C16 H16B 108.4 . . ?
C12 C17 C13 109.3(5) . . ?
C12 C17 H17A 109.8 . . ?
C12 C17 H17B 109.8 . . ?
C13 C17 H17A 109.8 . . ?
C13 C17 H17B 109.8 . . ?
H17A C17 H17B 108.3 . . ?
C10 C18 C12 110.0(5) . . ?
C10 C18 H18A 109.7 . . ?
C10 C18 H18B 109.7 . . ?
C12 C18 H18A 109.7 . . ?
C12 C18 H18B 109.7 . . ?
H18A C18 H18B 108.2 . . ?
C11 C19 C13 109.4(6) . . ?
C11 C19 H19A 109.8 . . ?
C11 C19 H19B 109.8 . . ?
C13 C19 H19A 109.8 . . ?
C13 C19 H19B 109.8 . . ?
H19A C19 H19B 108.2 . . ?
C8 C20 H20A 109.5 . . ?
C8 C20 H20B 109.5 . . ?
C8 C20 H20C 109.5 . . ?
H20A C20 H20B 109.5 . . ?
H20A C20 H20C 109.5 . . ?
H20B C20 H20C 109.5 . . ?
O2 U2 S2 82.60(8) 5_765 . ?
O2 U2 S2 82.60(8) 4_645 . ?
O2 U2 S2 82.60(8) . . ?
O2 U2 O2 118.37(4) 5_765 . ?
O2 U2 O2 118.37(4) 4_645 . ?
O2 U2 O2 118.37(4) 5_765 4_645 ?
O2 U2 N2 84.46(13) 5_765 4_645 ?
O2 U2 N2 84.46(13) 4_645 . ?
O2 U2 N2 71.49(12) 5_765 5_765 ?
O2 U2 N2 71.49(12) 4_645 4_645 ?
O2 U2 N2 84.46(12) . 5_765 ?
O2 U2 N2 135.51(12) . 4_645 ?
O2 U2 N2 135.51(12) 4_645 5_765 ?
O2 U2 N2 135.50(12) 5_765 . ?
O2 U2 N2 71.49(12) . . ?
N2 U2 S2 140.81(9) . . ?
N2 U2 S2 140.81(9) 4_645 . ?
N2 U2 S2 140.81(9) 5_765 . ?
N2 U2 N2 66.36(14) 4_645 . ?
N2 U2 N2 66.36(14) 5_765 4_645 ?
N2 U2 N2 66.36(14) 5_765 . ?
U2 S2 H2 156.3 . . ?
C25 O2 U2 148.4(3) . . ?
C21 N2 U2 114.9(3) . . ?
C21 N2 C23 111.6(4) . . ?
C22 N2 U2 106.1(3) 4_645 . ?
C22 N2 C21 110.6(4) 4_645 . ?
C22 N2 C23 107.9(4) 4_645 . ?
C23 N2 U2 105.3(3) . . ?
N2 C21 H21A 109.0 . . ?
N2 C21 H21B 109.0 . . ?
N2 C21 C22 113.0(4) . . ?
H21A C21 H21B 107.8 . . ?
C22 C21 H21A 109.0 . . ?
C22 C21 H21B 109.0 . . ?
N2 C22 C21 112.8(4) 5_765 . ?
N2 C22 H22A 109.0 5_765 . ?
N2 C22 H22B 109.0 5_765 . ?
C21 C22 H22A 109.0 . . ?
C21 C22 H22B 109.0 . . ?
H22A C22 H22B 107.8 . . ?
N2 C23 H23A 108.8 . . ?
N2 C23 H23B 108.8 . . ?
H23A C23 H23B 107.7 . . ?
C24 C23 N2 113.7(4) . . ?
C24 C23 H23A 108.8 . . ?
C24 C23 H23B 108.8 . . ?
C25 C24 C23 119.7(5) . . ?
C29 C24 C23 119.5(5) . . ?
C29 C24 C25 120.8(5) . . ?
O2 C25 C24 117.0(4) . . ?
O2 C25 C26 123.8(4) . . ?
C24 C25 C26 119.2(5) . . ?
C25 C26 C30 121.1(4) . . ?
C27 C26 C25 117.5(5) . . ?
C27 C26 C30 121.2(5) . . ?
C26 C27 H27 118.0 . . ?
C26 C27 C28 124.0(5) . . ?
C28 C27 H27 118.0 . . ?
C27 C28 C40 121.3(5) . . ?
C29 C28 C27 117.4(5) . . ?
C29 C28 C40 121.3(5) . . ?
C24 C29 H29 119.5 . . ?
C28 C29 C24 121.0(5) . . ?
C28 C29 H29 119.5 . . ?
C26 C30 C34 111.6(4) . . ?
C26 C30 C35 112.6(4) . . ?
C26 C30 C38 108.3(4) . . ?
C35 C30 C34 107.4(4) . . ?
C35 C30 C38 109.1(4) . . ?
C38 C30 C34 107.6(4) . . ?
C34 C31 H31 109.6 . . ?
C34 C31 C36 109.8(5) . . ?
C34 C31 C39 109.6(5) . . ?
C36 C31 H31 109.6 . . ?
C36 C31 C39 108.8(5) . . ?
C39 C31 H31 109.6 . . ?
C36 C32 H32 109.7 . . ?
C36 C32 C37 108.9(4) . . ?
C37 C32 H32 109.7 . . ?
C38 C32 H32 109.7 . . ?
C38 C32 C36 110.3(5) . . ?
C38 C32 C37 108.6(4) . . ?
C35 C33 H33 109.6 . . ?
C35 C33 C37 109.1(4) . . ?
C35 C33 C39 110.0(5) . . ?
C37 C33 H33 109.6 . . ?
C39 C33 H33 109.6 . . ?
C39 C33 C37 109.0(5) . . ?
C30 C34 H34A 109.4 . . ?
C30 C34 H34B 109.4 . . ?
C31 C34 C30 111.3(5) . . ?
C31 C34 H34A 109.4 . . ?
C31 C34 H34B 109.4 . . ?
H34A C34 H34B 108.0 . . ?
C30 C35 H35A 109.3 . . ?
C30 C35 H35B 109.3 . . ?
C33 C35 C30 111.5(4) . . ?
C33 C35 H35A 109.3 . . ?
C33 C35 H35B 109.3 . . ?
H35A C35 H35B 108.0 . . ?
C31 C36 C32 109.5(5) . . ?
C31 C36 H36A 109.8 . . ?
C31 C36 H36B 109.8 . . ?
C32 C36 H36A 109.8 . . ?
C32 C36 H36B 109.8 . . ?
H36A C36 H36B 108.2 . . ?
C32 C37 H37A 109.8 . . ?
C32 C37 H37B 109.8 . . ?
C33 C37 C32 109.4(4) . . ?
C33 C37 H37A 109.8 . . ?
C33 C37 H37B 109.8 . . ?
H37A C37 H37B 108.3 . . ?
C30 C38 H38A 109.4 . . ?
C30 C38 H38B 109.4 . . ?
C32 C38 C30 111.0(5) . . ?
C32 C38 H38A 109.4 . . ?
C32 C38 H38B 109.4 . . ?
H38A C38 H38B 108.0 . . ?
C31 C39 H39A 109.8 . . ?
C31 C39 H39B 109.8 . . ?
C33 C39 C31 109.5(5) . . ?
C33 C39 H39A 109.8 . . ?
C33 C39 H39B 109.8 . . ?
H39A C39 H39B 108.2 . . ?
C28 C40 H40A 109.5 . . ?
C28 C40 H40B 109.5 . . ?
C28 C40 H40C 109.5 . . ?
H40A C40 H40B 109.5 . . ?
H40A C40 H40C 109.5 . . ?
H40B C40 H40C 109.5 . . ?
H10A C100 H10B 108.5 . . ?
Cl11 C100 H10A 110.2 . . ?
Cl11 C100 H10B 110.2 . . ?
Cl11 C100 Cl12 107.3(9) . . ?
Cl12 C100 H10A 110.2 . . ?
Cl12 C100 H10B 110.2 . . ?
H11A C110 H11B 108.4 . . ?
Cl13 C110 H11A 110.1 . . ?
Cl13 C110 H11B 110.0 . . ?
Cl13 C110 Cl14 108.2(10) . . ?
Cl14 C110 H11A 110.1 . . ?
Cl14 C110 H11B 110.0 . . ?
H20D C200 H20E 108.9 . . ?
Cl21 C200 H20D 110.8 . . ?
Cl21 C200 H20E 110.8 . . ?
Cl21 C200 Cl22 104.6(9) . . ?
Cl22 C200 H20D 110.8 . . ?
Cl22 C200 H20E 110.8 . . ?
H21C C210 H21D 108.4 . . ?
Cl23 C210 H21C 110.1 . . ?
Cl23 C210 H21D 110.1 . . ?
Cl23 C210 Cl24 108.2(11) . . ?
Cl24 C210 H21C 110.1 . . ?
Cl24 C210 H21D 110.1 . . ?
Cl31 C300 Cl31 118.9(16) . 5_665 ?
Cl31 C300 Cl31 118.8(16) 4_655 5_665 ?
Cl31 C300 Cl31 118.8(16) . 4_655 ?

loop_
_geom_torsion_atom_site_label_1
_geom_torsion_atom_site_label_2
_geom_torsion_atom_site_label_3
_geom_torsion_atom_site_label_4
_geom_torsion
_geom_torsion_site_symmetry_1
_geom_torsion_site_symmetry_2
_geom_torsion_site_symmetry_3
_geom_torsion_site_symmetry_4
_geom_torsion_publ_flag
U1 O1 C5 C4 14.2(11) . . . . ?
U1 O1 C5 C6 -165.3(5) . . . . ?
U1 N1 C1 C2 -11.9(6) . . . 5_665 ?
U1 N1 C2 C1 -60.2(5) . . . 4_655 ?
U1 N1 C3 C4 74.3(5) . . . . ?
O1 C5 C6 C7 178.6(5) . . . . ?
O1 C5 C6 C10 -1.6(9) . . . . ?
N1 C3 C4 C5 -54.9(7) . . . . ?
N1 C3 C4 C9 127.8(6) . . . . ?
C1 N1 C2 C1 65.3(6) . . . 4_655 ?
C1 N1 C3 C4 -52.4(6) . . . . ?
C2 N1 C1 C2 -131.7(5) . . . 5_665 ?
C2 N1 C3 C4 -172.8(5) . . . . ?
C3 N1 C1 C2 110.2(5) . . . 5_665 ?
C3 N1 C2 C1 -174.5(5) . . . 4_655 ?
C3 C4 C5 O1 4.9(8) . . . . ?
C3 C4 C5 C6 -175.6(5) . . . . ?
C3 C4 C9 C8 176.2(6) . . . . ?
C4 C5 C6 C7 -0.9(9) . . . . ?
C4 C5 C6 C10 179.0(5) . . . . ?
C5 C4 C9 C8 -1.1(9) . . . . ?
C5 C6 C7 C8 -0.5(9) . . . . ?
C5 C6 C10 C14 -179.4(5) . . . . ?
C5 C6 C10 C15 61.2(7) . . . . ?
C5 C6 C10 C18 -59.0(7) . . . . ?
C6 C7 C8 C9 1.1(10) . . . . ?
C6 C7 C8 C20 179.9(6) . . . . ?
C6 C10 C14 C11 -179.1(5) . . . . ?
C6 C10 C15 C13 -177.9(5) . . . . ?
C6 C10 C18 C12 176.5(5) . . . . ?
C7 C6 C10 C14 0.5(8) . . . . ?
C7 C6 C10 C15 -118.9(6) . . . . ?
C7 C6 C10 C18 120.8(6) . . . . ?
C7 C8 C9 C4 -0.2(9) . . . . ?
C9 C4 C5 O1 -177.8(5) . . . . ?
C9 C4 C5 C6 1.7(9) . . . . ?
C10 C6 C7 C8 179.6(6) . . . . ?
C14 C10 C15 C13 58.7(7) . . . . ?
C14 C10 C18 C12 -59.5(6) . . . . ?
C14 C11 C16 C12 58.8(7) . . . . ?
C14 C11 C19 C13 -58.3(7) . . . . ?
C15 C10 C14 C11 -58.2(7) . . . . ?
C15 C10 C18 C12 56.2(6) . . . . ?
C15 C13 C17 C12 -60.2(7) . . . . ?
C15 C13 C19 C11 58.6(8) . . . . ?
C16 C11 C14 C10 -59.7(7) . . . . ?
C16 C11 C19 C13 62.3(7) . . . . ?
C16 C12 C17 C13 -61.1(7) . . . . ?
C16 C12 C18 C10 62.5(7) . . . . ?
C17 C12 C16 C11 61.5(7) . . . . ?
C17 C12 C18 C10 -59.3(6) . . . . ?
C17 C13 C15 C10 58.8(7) . . . . ?
C17 C13 C19 C11 -60.9(7) . . . . ?
C18 C10 C14 C11 59.0(7) . . . . ?
C18 C10 C15 C13 -57.2(6) . . . . ?
C18 C12 C16 C11 -60.3(8) . . . . ?
C18 C12 C17 C13 60.6(7) . . . . ?
C19 C11 C14 C10 59.9(7) . . . . ?
C19 C11 C16 C12 -61.7(7) . . . . ?
C19 C13 C15 C10 -60.1(8) . . . . ?
C19 C13 C17 C12 59.5(7) . . . . ?
C20 C8 C9 C4 -179.0(6) . . . . ?
U2 O2 C25 C24 -18.1(9) . . . . ?
U2 O2 C25 C26 161.4(4) . . . . ?
U2 N2 C21 C22 11.2(5) . . . . ?
U2 N2 C23 C24 -79.3(4) . . . . ?
O2 C25 C26 C27 -176.1(5) . . . . ?
O2 C25 C26 C30 9.0(8) . . . . ?
N2 C21 C22 N2 -48.3(6) . . . 5_765 ?
N2 C23 C24 C25 58.8(6) . . . . ?
N2 C23 C24 C29 -121.6(5) . . . . ?
C21 N2 C23 C24 46.0(5) . . . . ?
C22 N2 C21 C22 131.2(4) 4_645 . . . ?
C22 N2 C23 C24 167.7(4) 4_645 . . . ?
C23 N2 C21 C22 -108.6(5) . . . . ?
C23 C24 C25 O2 -3.9(7) . . . . ?
C23 C24 C25 C26 176.5(5) . . . . ?
C23 C24 C29 C28 -179.6(5) . . . . ?
C24 C25 C26 C27 3.5(7) . . . . ?
C24 C25 C26 C30 -171.5(5) . . . . ?
C25 C24 C29 C28 0.1(8) . . . . ?
C25 C26 C27 C28 -1.0(8) . . . . ?
C25 C26 C30 C34 178.9(5) . . . . ?
C25 C26 C30 C35 -60.2(6) . . . . ?
C25 C26 C30 C38 60.5(6) . . . . ?
C26 C27 C28 C29 -2.0(9) . . . . ?
C26 C27 C28 C40 179.1(6) . . . . ?
C26 C30 C34 C31 -177.4(5) . . . . ?
C26 C30 C35 C33 177.9(4) . . . . ?
C26 C30 C38 C32 179.1(5) . . . . ?
C27 C26 C30 C34 4.2(7) . . . . ?
C27 C26 C30 C35 125.1(5) . . . . ?
C27 C26 C30 C38 -114.2(6) . . . . ?
C27 C28 C29 C24 2.4(9) . . . . ?
C29 C24 C25 O2 176.5(5) . . . . ?
C29 C24 C25 C26 -3.1(8) . . . . ?
C30 C26 C27 C28 174.0(5) . . . . ?
C34 C30 C35 C33 -58.8(5) . . . . ?
C34 C30 C38 C32 58.2(6) . . . . ?
C34 C31 C36 C32 -58.6(6) . . . . ?
C34 C31 C39 C33 58.3(6) . . . . ?
C35 C30 C34 C31 58.7(6) . . . . ?
C35 C30 C38 C32 -58.0(6) . . . . ?
C35 C33 C37 C32 60.1(6) . . . . ?
C35 C33 C39 C31 -58.5(6) . . . . ?
C36 C31 C34 C30 60.0(6) . . . . ?
C36 C31 C39 C33 -61.7(6) . . . . ?
C36 C32 C37 C33 59.7(6) . . . . ?
C36 C32 C38 C30 -59.5(6) . . . . ?
C37 C32 C36 C31 -60.5(6) . . . . ?
C37 C32 C38 C30 59.8(6) . . . . ?
C37 C33 C35 C30 -59.3(6) . . . . ?
C37 C33 C39 C31 61.1(6) . . . . ?
C38 C30 C34 C31 -58.7(6) . . . . ?
C38 C30 C35 C33 57.6(6) . . . . ?
C38 C32 C36 C31 58.6(6) . . . . ?
C38 C32 C37 C33 -60.5(6) . . . . ?
C39 C31 C34 C30 -59.5(6) . . . . ?
C39 C31 C36 C32 61.3(6) . . . . ?
C39 C33 C35 C30 60.2(6) . . . . ?
C39 C33 C37 C32 -60.1(6) . . . . ?
C40 C28 C29 C24 -178.6(6) . . . . ?

_shelx_res_file                  
;
TITL MR1517 in P6(3), ROSENZWEIG/MEYER, [U(SH)(Ad_ArO)3tacn)]*solv
CELL 0.71073 20.2585 20.2585 18.3017 90 90 120
ZERR 2 0.0048 0.0048 0.0043 0 0 0
LATT -1
SYMM -Y+X,+X,0.5+Z
SYMM +Y,-X+Y,0.5+Z
SYMM -Y,+X-Y,+Z
SYMM +Y-X,-X,+Z
SYMM -X,-Y,0.5+Z
SFAC C H N O S U Cl
UNIT 253 342 12 12 4 4 26
EQIV $1 2-Y,2+X-Y,+Z
EQIV $2 +Y-X,2-X,+Z
EQIV $3 2-Y,1+X-Y,+Z
EQIV $4 1+Y-X,2-X,+Z
DFIX 1.8 0.01 C100 Cl11 C100 Cl12 C110 Cl13 C110 Cl14
DFIX 2.9 0.01 Cl11 Cl12 Cl13 Cl14 Cl21 Cl22 Cl23 Cl24
DFIX 1.8 0.01 C200 Cl21 C200 Cl22 C210 Cl23 C210 Cl24
DFIX 1.8 0.01 C300 Cl31
SIMU 0.01 0.02 1.7 C100 > Cl14
SIMU 0.01 0.02 1.7 C200 > Cl24
SIMU 0.003 0.006 1.7 C300 Cl31
ISOR 0.01 0.02 C100 > Cl14
ISOR 0.01 0.02 C200 > Cl24
ISOR 0.003 0.006 C300 Cl31

L.S. 8
PLAN  20
SIZE 0.22 0.11 0.1
TEMP -173
MPLA 3 O1 O1_$1 O1_$2 U1 N1
MPLA 3 O2 O2_$3 O2_$4 U2 N2
BOND .5 $H
CONF
WPDB -1
LIST 4
MPLA 3
CONF
HTAB
MORE -1
acta
fmap 2
TWIN -1 0 0 0 -1 0 0 0 -1 2
OMIT 0 2 0
REM <olex2.extras>
REM <HklSrc "%.\\mr1517.hkl">
REM </olex2.extras>

WGHT    0.026600    9.183600
BASF   0.01454
FVAR       0.06812   0.65057   0.56799
U1    6    0.666667    0.333333    0.605383    10.33333    0.01350    0.01350 =
         0.02317    0.00000    0.00000    0.00675
S1    5    0.666667    0.333333    0.760756    10.33333    0.04298    0.04298 =
         0.03628    0.00000    0.00000    0.02149
AFIX   3
H1    2    0.654300    0.308400    0.806276    10.33333   -1.50000
AFIX   0
O1    4    0.760892    0.313712    0.620036    11.00000    0.01269    0.02249 =
         0.03149    0.00943    0.00587    0.01052
N1    3    0.761539    0.390685    0.491137    11.00000    0.01877    0.01400 =
         0.02772    0.00391    0.00122    0.00891
C1    1    0.752833    0.334049    0.433954    11.00000    0.01988    0.01872 =
         0.02702   -0.00009    0.00367    0.01069
AFIX  23
H1A   2    0.803796    0.342205    0.420859    11.00000   -1.50000
H1B   2    0.730229    0.342584    0.389519    11.00000   -1.50000
AFIX   0
C2    1    0.747531    0.450434    0.459417    11.00000    0.01992    0.01679 =
         0.03447    0.00739    0.00358    0.01130
AFIX  23
H2A   2    0.782310    0.474641    0.417493    11.00000   -1.50000
H2B   2    0.759477    0.490325    0.496638    11.00000   -1.50000
AFIX   0
C3    1    0.841638    0.430981    0.520603    11.00000    0.01804    0.01962 =
         0.02954    0.00383    0.00221    0.00952
AFIX  23
H3A   2    0.876306    0.464515    0.481872    11.00000   -1.20000
H3B   2    0.844267    0.463938    0.561749    11.00000   -1.20000
AFIX   0
C4    1    0.870033    0.379299    0.546676    11.00000    0.01658    0.01496 =
         0.02934    0.00019   -0.00044    0.00750
C5    1    0.829166    0.322448    0.599242    11.00000    0.01901    0.02129 =
         0.02580    0.00036    0.00105    0.01289
C6    1    0.857420    0.277517    0.627550    11.00000    0.01881    0.02254 =
         0.02304   -0.00032    0.00084    0.01271
C7    1    0.928282    0.291385    0.599963    11.00000    0.02350    0.02905 =
         0.02640    0.00230    0.00392    0.01899
AFIX  43
H7    2    0.949141    0.261926    0.618540    11.00000   -1.20000
AFIX   0
C8    1    0.969165    0.346036    0.546916    11.00000    0.02031    0.03191 =
         0.03065    0.00432    0.00430    0.01753
C9    1    0.939470    0.389901    0.520655    11.00000    0.01758    0.02546 =
         0.03053    0.00662    0.00658    0.01062
AFIX  43
H9    2    0.966625    0.427609    0.484554    11.00000   -1.20000
AFIX   0
C10   1    0.814360    0.216483    0.685509    11.00000    0.02291    0.02807 =
         0.02472    0.00409    0.00337    0.02045
C11   1    0.810471    0.113185    0.766592    11.00000    0.03757    0.04509 =
         0.03453    0.01853    0.01142    0.03415
AFIX  13
H11   2    0.839362    0.087117    0.780991    11.00000   -1.20000
AFIX   0
C12   1    0.753960    0.190225    0.811055    11.00000    0.03036    0.03842 =
         0.03023    0.00946    0.01290    0.02219
AFIX  13
H12   2    0.745309    0.214724    0.854629    11.00000   -1.20000
AFIX   0
C13   1    0.689680    0.095192    0.710890    11.00000    0.02658    0.02426 =
         0.05872    0.01512   -0.00187    0.01103
AFIX  13
H13   2    0.639318    0.057189    0.689598    11.00000   -1.20000
AFIX   0
C14   1    0.856081    0.174346    0.709620    11.00000    0.02545    0.03348 =
         0.02738    0.00665    0.00241    0.02245
AFIX  23
H14A  2    0.864966    0.150306    0.666498    11.00000   -1.20000
H14B  2    0.906334    0.211477    0.730330    11.00000   -1.20000
AFIX   0
C15   1    0.735884    0.155503    0.654578    11.00000    0.02636    0.02330 =
         0.04072    0.00588   -0.00611    0.01528
AFIX  23
H15A  2    0.707112    0.180606    0.638616    11.00000   -1.20000
H15B  2    0.743936    0.131018    0.611328    11.00000   -1.20000
AFIX   0
C16   1    0.796744    0.149960    0.835268    11.00000    0.02842    0.05466 =
         0.03537    0.01538    0.00775    0.02672
AFIX  23
H16A  2    0.766382    0.110202    0.871858    11.00000   -1.20000
H16B  2    0.846051    0.186971    0.857736    11.00000   -1.20000
AFIX   0
C17   1    0.677142    0.133230    0.778599    11.00000    0.02532    0.03807 =
         0.05918    0.02362    0.01244    0.02026
AFIX  23
H17A  2    0.649107    0.159610    0.764310    11.00000   -1.20000
H17B  2    0.646361    0.093926    0.815406    11.00000   -1.20000
AFIX   0
C18   1    0.801918    0.252850    0.754350    11.00000    0.02338    0.03247 =
         0.03123    0.00537    0.01054    0.01742
AFIX  23
H18A  2    0.775202    0.280787    0.740903    11.00000   -1.20000
H18B  2    0.851815    0.289704    0.775903    11.00000   -1.20000
AFIX   0
C19   1    0.733284    0.054645    0.735074    11.00000    0.04522    0.03215 =
         0.04787    0.01537    0.00397    0.02305
AFIX  23
H19A  2    0.703408    0.015670    0.772464    11.00000   -1.20000
H19B  2    0.740791    0.028721    0.692705    11.00000   -1.20000
AFIX   0
C20   1    1.044971    0.357933    0.519978    11.00000    0.02843    0.04917 =
         0.04495    0.01644    0.01755    0.02555
AFIX  33
H20A  2    1.056543    0.321927    0.544559    11.00000   -1.50000
H20B  2    1.042385    0.349382    0.467095    11.00000   -1.50000
H20C  2    1.085083    0.410195    0.530833    11.00000   -1.50000
AFIX   0

U2    6    1.000000    0.000000    0.504596    10.33333    0.01139    0.01139 =
         0.00752    0.00000    0.00000    0.00569
S2    5    1.000000    0.000000    0.352980    10.33333    0.03323    0.03323 =
         0.00704    0.00000    0.00000    0.01662
AFIX   3
H2    2    1.017600    0.018800    0.307020    10.33333   -1.50000
AFIX   0
O2    4    0.889611   -0.006884    0.489204    11.00000    0.01043    0.01995 =
         0.01004    0.00382    0.00247    0.00828
N2    3    0.911144   -0.074657    0.616840    11.00000    0.01646    0.01277 =
         0.00825   -0.00004   -0.00195    0.00714
C21   1    0.904129   -0.025268    0.673650    11.00000    0.01324    0.01654 =
         0.00868   -0.00003    0.00147    0.00734
AFIX  23
H21A  2    0.930877   -0.026336    0.718518    11.00000   -1.20000
H21B  2    0.849623   -0.046513    0.685968    11.00000   -1.20000
AFIX   0
C22   1    0.936788    0.056573    0.649163    11.00000    0.01122    0.01609 =
         0.01371   -0.00195    0.00090    0.00623
AFIX  23
H22A  2    0.902205    0.059224    0.612560    11.00000   -1.50000
H22B  2    0.939268    0.088016    0.691620    11.00000   -1.50000
AFIX   0
C23   1    0.835245   -0.129407    0.583998    11.00000    0.01424    0.01633 =
         0.01304   -0.00127   -0.00144    0.00681
AFIX  23
H23A  2    0.843594   -0.152480    0.539813    11.00000   -1.20000
H23B  2    0.806031   -0.170951    0.619392    11.00000   -1.20000
AFIX   0
C24   1    0.788654   -0.093485    0.563505    11.00000    0.01606    0.01796 =
         0.01057    0.00128    0.00215    0.00723
C25   1    0.817980   -0.032698    0.513189    11.00000    0.01639    0.02046 =
         0.00928    0.00084    0.00303    0.01077
C26   1    0.771907   -0.002090    0.491210    11.00000    0.01407    0.02062 =
         0.01335    0.00045   -0.00005    0.00927
C27   1    0.700641   -0.031419    0.524038    11.00000    0.01765    0.02880 =
         0.02052    0.00366    0.00363    0.01423
AFIX  43
H27   2    0.669644   -0.010584    0.510112    11.00000   -1.20000
AFIX   0
C28   1    0.671983   -0.089491    0.576093    11.00000    0.01534    0.03431 =
         0.02463    0.01046    0.00609    0.01362
C29   1    0.716675   -0.120985    0.594185    11.00000    0.01615    0.02246 =
         0.01603    0.00594    0.00332    0.00736
AFIX  43
H29   2    0.697986   -0.161980    0.628038    11.00000   -1.20000
AFIX   0
C30   1    0.796686    0.056481    0.428789    11.00000    0.01482    0.01729 =
         0.01203    0.00122    0.00050    0.00966
C31   1    0.759393    0.135918    0.349322    11.00000    0.02291    0.03047 =
         0.01703    0.00368    0.00261    0.01955
AFIX  13
H31   2    0.719628    0.150594    0.341013    11.00000   -1.20000
AFIX   0
C32   1    0.828501    0.073988    0.293802    11.00000    0.02065    0.01826 =
         0.01122   -0.00068    0.00126    0.01058
AFIX  13
H32   2    0.833992    0.048851    0.249022    11.00000   -1.20000
AFIX   0
C33   1    0.897357    0.185389    0.381030    11.00000    0.02381    0.01450 =
         0.02009   -0.00133    0.00393    0.00854
AFIX  13
H33   2    0.947094    0.231884    0.392826    11.00000   -1.20000
AFIX   0
C34   1    0.735961    0.080510    0.413654    11.00000    0.02255    0.02438 =
         0.01505    0.00341    0.00245    0.01574
AFIX  23
H34A  2    0.686335    0.034602    0.402805    11.00000   -1.20000
H34B  2    0.729612    0.104976    0.457846    11.00000   -1.20000
AFIX   0
C35   1    0.872727    0.129684    0.444777    11.00000    0.01925    0.01786 =
         0.01069   -0.00165   -0.00150    0.00982
AFIX  23
H35A  2    0.867137    0.154439    0.489132    11.00000   -1.20000
H35B  2    0.912665    0.116259    0.454469    11.00000   -1.20000
AFIX   0
C36   1    0.768091    0.098055    0.280315    11.00000    0.02391    0.02854 =
         0.01407    0.00179    0.00066    0.01710
AFIX  23
H36A  2    0.784033    0.134190    0.238834    11.00000   -1.20000
H36B  2    0.718607    0.052731    0.267791    11.00000   -1.20000
AFIX   0
C37   1    0.906450    0.146606    0.312027    11.00000    0.01857    0.01827 =
         0.01613    0.00192    0.00577    0.01093
AFIX  23
H37A  2    0.945786    0.132110    0.320635    11.00000   -1.20000
H37B  2    0.923023    0.182522    0.270334    11.00000   -1.20000
AFIX   0
C38   1    0.805163    0.019119    0.358405    11.00000    0.01782    0.01513 =
         0.01399   -0.00187   -0.00079    0.00967
AFIX  23
H38A  2    0.844118    0.003950    0.366197    11.00000   -1.20000
H38B  2    0.756140   -0.027426    0.347325    11.00000   -1.20000
AFIX   0
C39   1    0.836806    0.208173    0.366298    11.00000    0.03684    0.01963 =
         0.02022   -0.00028    0.00379    0.01826
AFIX  23
H39A  2    0.852628    0.243719    0.324342    11.00000   -1.20000
H39B  2    0.831541    0.234450    0.409618    11.00000   -1.20000
AFIX   0
C40   1    0.594512   -0.117879    0.610447    11.00000    0.02396    0.06053 =
         0.04907    0.03463    0.02322    0.02499
AFIX  33
H40A  2    0.571610   -0.088864    0.590980    11.00000   -1.50000
H40B  2    0.561596   -0.172047    0.599081    11.00000   -1.50000
H40C  2    0.600122   -0.111122    0.663543    11.00000   -1.50000
AFIX   0

SAME 0.02 0.04 C110 > Cl14
PART 1
C100  1    0.566835    0.192250    0.924605    21.00000    0.11490    0.12574 =
         0.09392    0.02877    0.01695    0.07714
AFIX  23
H10A  2    0.595244    0.213826    0.878585    21.00000   -1.20000
H10B  2    0.539502    0.219750    0.937375    21.00000   -1.20000
AFIX   0
CL11  7    0.630979    0.201848    0.996323    21.00000    0.19068    0.18163 =
         0.16996    0.09992    0.02795    0.10065
CL12  7    0.499871    0.091470    0.913659    21.00000    0.10360    0.14376 =
         0.12272    0.07103    0.04113    0.07572

PART 0
PART 2
C110  1    0.570014    0.179741    0.902806   -21.00000    0.11895    0.13188 =
         0.10987    0.02417    0.01411    0.06753
AFIX  23
H11A  2    0.582238    0.226099    0.874449   -21.00000   -1.20000
H11B  2    0.574183    0.143217    0.869886   -21.00000   -1.20000
AFIX   0
CL13  7    0.475668    0.138094    0.938836   -21.00000    0.11954    0.15610 =
         0.09015    0.03996    0.02585    0.06073
CL14  7    0.635138    0.203765    0.977940   -21.00000    0.10558    0.17079 =
         0.07998    0.02361    0.02823    0.10576

SAME 0.02 0.04 C110 > Cl14
PART 0
PART 1
C200  1    0.529373    0.006461    0.258487    31.00000    0.17090    0.20379 =
         0.21551   -0.00064   -0.01739    0.09573
AFIX  23
H20D  2    0.569701   -0.003005    0.277350    31.00000   -1.20000
H20E  2    0.480685   -0.042522    0.256525    31.00000   -1.20000
AFIX   0
CL21  7    0.553859    0.049522    0.171354    31.00000    0.14852    0.32732 =
         0.20624   -0.10322   -0.00973    0.14550
CL22  7    0.520310    0.074814    0.315486    31.00000    0.22049    0.17705 =
         0.23922   -0.05689    0.02071    0.09841
SAME 0.02 0.04 C110 > Cl14
PART 0
PART 2
C210  1    0.544216    0.092639    0.268113   -31.00000    0.18024    0.19773 =
         0.20541   -0.00309   -0.00604    0.09888
AFIX  23
H21C  2    0.492481    0.082226    0.254926   -31.00000   -1.20000
H21D  2    0.564512    0.131966    0.306899   -31.00000   -1.20000
AFIX   0
CL23  7    0.604680    0.125362    0.190299   -31.00000    0.29889    0.36788 =
         0.25275    0.01090   -0.06533    0.19216
CL24  7    0.540260    0.006618    0.300343   -31.00000    0.11935    0.23511 =
         0.29560   -0.02366   -0.00728    0.06734
PART 0
C300  1    0.666667    0.333333    0.220806    10.16667    0.42493    0.42493 =
         0.42483    0.00000    0.00000    0.21246
CL31  7    0.703178    0.268192    0.231532    10.33333    0.09752    0.12652 =
         0.06096   -0.00113    0.01220    0.04660
HKLF 4

REM  MR1517 in P6(3), ROSENZWEIG/MEYER, [U(SH)(Ad_ArO)3tacn)]*solv
REM R1 =  0.0307 for   10199 Fo > 4sig(Fo)  and  0.0385 for all   11217 data
REM    532 parameters refined using    182 restraints

END

WGHT      0.0243      9.0782

REM Instructions for potential hydrogen bonds
EQIV $5 -y+1, x-y, z
HTAB C2 O1_$5
EQIV $6 x-y, x-1, z+1/2
HTAB C21 S2_$6
HTAB C22 O2
HTAB C100 S1
EQIV $7 -x+y+1, -x+1, z
HTAB C100 Cl11_$7
HTAB C110 S1

REM Highest difference peak  1.148,  deepest hole -0.803,  1-sigma level  0.095
Q1    1   1.0000  0.0000  0.4608  10.33333  0.05    1.15
Q2    1   1.0000  0.0000  0.4048  10.33333  0.05    1.00
Q3    1   0.6732  0.1976  0.1903  11.00000  0.05    0.99
Q4    1   0.6667  0.3333  0.6518  10.33333  0.05    0.80
Q5    1   1.0000  0.0000  0.5483  10.33333  0.05    0.79
Q6    1   0.9653 -0.0159  0.6021  11.00000  0.05    0.64
Q7    1   0.5466  0.0107  0.2141  11.00000  0.05    0.62
Q8    1   0.6768  0.2839  0.6267  11.00000  0.05    0.58
Q9    1   0.6667  0.3333  0.9123  10.33333  0.05    0.58
Q10   1   0.6897  0.3690  0.5058  11.00000  0.05    0.58
Q11   1   0.6337  0.3864  0.1820  11.00000  0.05    0.56
Q12   1   0.6771  0.2895  0.2266  11.00000  0.05    0.56
Q13   1   0.6667  0.3333  0.5570  10.33333  0.05    0.54
Q14   1   0.6475  0.3005  0.6041  11.00000  0.05    0.54
Q15   1   0.7262  0.3321  0.6039  11.00000  0.05    0.53
Q16   1   0.9601 -0.0408  0.5029  11.00000  0.05    0.52
Q17   1   0.9447 -0.0050  0.4809  11.00000  0.05    0.52
Q18   1   0.6486  0.2770  0.1799  11.00000  0.05    0.51
Q19   1   0.6667  0.3333  0.7100  10.33333  0.05    0.50
Q20   1   0.6667  0.3333  0.4487  10.33333  0.05    0.48
;
_shelx_res_checksum              95930
_olex2_submission_special_instructions 'No special instructions were received'
loop_
_twin_individual_id
_twin_individual_mass_fraction_refined
1 0.985(7)
2 0.015(7)

# start Validation Reply Form
_vrf_PLAT415_mr1517              
;
PROBLEM: Short Inter D-H..H-X       H21A   ..  H2      ..       1.89 Ang.  
RESPONSE: H2 is the tentative hydrogen attached to S2. Due to the position
of the molecule on a threefold axis this hydrogen is disordered over three 
sites.
;
_vrf_PLAT987_mr1517              
;
PROBLEM: The Flack x is >> 0 -  Do a BASF/TWIN Refinement     Please Check
RESPONSE: A refinement as inversion twin has been done, please refer to the 
corresponding section in the CIF.
;
# end Validation Reply Form


#===END OF ALL DATA


_exptl_crystal_recrystallization_method 
'Re-crystallisation from solvent: dichloromethane/n-pentane'
_chemical_properties_physical    
'Air-sensitive, Moisture-sensitive, Oxygen-sensitive'
####################################################################### 
# 
# This file contains crystal structure data downloaded from the 
# Cambridge Structural Database (CSD) hosted by the Cambridge 
# Crystallographic Data Centre (CCDC).
# 
# Full information about CCDC data access policies and citation 
# guidelines are available at http://www.ccdc.cam.ac.uk/access/V1 
# 
# Audit and citation data items may have been added by the CCDC. 
# Please retain this information to preserve the provenance of 
# this file and to allow appropriate attribution of the data. 
# 
#######################################################################

data_mr1520
_database_code_depnum_ccdc_archive 'CCDC 1452973'
_audit_update_record             
;
2016-02-11 deposited with the CCDC.
2016-05-10 downloaded from the CCDC.
;
_audit_creation_date             2015-10-26
_audit_creation_method           
;
Olex2 1.2
(compiled 2015.09.30 svn.r3233 for OlexSys, GUI svn.r5103)
;
_shelxl_version_number           2014/6
_chemical_name_common            ?
_chemical_name_systematic        
;
 ? 
;
_chemical_formula_moiety         
'C80 H102 K N3 O9 S U, 0.62(C6 H6), 0.38(C4 H10 O)'
_chemical_formula_sum            'C85.23 H109.53 K N3 O9.38 S U'
_chemical_formula_weight         1635.38
_chemical_melting_point          ?
loop_
_atom_type_symbol
_atom_type_description
_atom_type_scat_dispersion_real
_atom_type_scat_dispersion_imag
_atom_type_scat_source
C C 0.0033 0.0016 'International Tables Vol C Tables 4.2.6.8 and 6.1.1.4'
H H 0.0000 0.0000 'International Tables Vol C Tables 4.2.6.8 and 6.1.1.4'
N N 0.0061 0.0033 'International Tables Vol C Tables 4.2.6.8 and 6.1.1.4'
O O 0.0106 0.0060 'International Tables Vol C Tables 4.2.6.8 and 6.1.1.4'
S S 0.1246 0.1234 'International Tables Vol C Tables 4.2.6.8 and 6.1.1.4'
K K 0.2009 0.2494 'International Tables Vol C Tables 4.2.6.8 and 6.1.1.4'
U U -9.6767 9.6646 'International Tables Vol C Tables 4.2.6.8 and 6.1.1.4'

_shelx_space_group_comment       
;
The symmetry employed for this shelxl refinement is uniquely defined
by the following loop, which should always be used as a source of
symmetry information in preference to the above space-group names.
They are only intended as comments.
;
_space_group_crystal_system      monoclinic
_space_group_IT_number           14
_space_group_name_H-M_alt        'P 1 21/c 1'
_space_group_name_Hall           '-P 2ybc'
loop_
_space_group_symop_operation_xyz
'x, y, z'
'-x, y+1/2, -z+1/2'
'-x, -y, -z'
'x, -y-1/2, z-1/2'

_cell_length_a                   21.017(2)
_cell_length_b                   12.8557(12)
_cell_length_c                   28.173(3)
_cell_angle_alpha                90
_cell_angle_beta                 101.271(3)
_cell_angle_gamma                90
_cell_volume                     7465.1(12)
_cell_formula_units_Z            4
_cell_measurement_reflns_used    9175
_cell_measurement_temperature    100(2)
_cell_measurement_theta_max      27.43
_cell_measurement_theta_min      2.26
_shelx_estimated_absorpt_T_max   0.836
_shelx_estimated_absorpt_T_min   0.629
_exptl_absorpt_coefficient_mu    2.320
_exptl_absorpt_correction_T_max  0.7456
_exptl_absorpt_correction_T_min  0.6722
_exptl_absorpt_correction_type   multi-scan
_exptl_absorpt_process_details   
;
SADABS-2014/4 (Bruker,2014/4) was used for absorption correction.
wR2(int) was 0.0598 before and 0.0521 after correction.
The Ratio of minimum to maximum transmission is 0.9016.
The \l/2 correction factor is 0.00150.
;
_exptl_absorpt_special_details   ?
_exptl_crystal_colour            orange
_exptl_crystal_density_diffrn    1.455
_exptl_crystal_density_meas      ?
_exptl_crystal_density_method    'not measured'
_exptl_crystal_description       block
_exptl_crystal_F_000             3376
_exptl_crystal_size_max          0.22
_exptl_crystal_size_mid          0.13
_exptl_crystal_size_min          0.08
_exptl_special_details           
;
 ? 
;
_exptl_transmission_factor_max   ?
_exptl_transmission_factor_min   ?
_diffrn_reflns_av_R_equivalents  0.0632
_diffrn_reflns_av_unetI/netI     0.0299
_diffrn_reflns_Laue_measured_fraction_full 1.000
_diffrn_reflns_Laue_measured_fraction_max 0.999
_diffrn_reflns_limit_h_max       27
_diffrn_reflns_limit_h_min       -27
_diffrn_reflns_limit_k_max       16
_diffrn_reflns_limit_k_min       -16
_diffrn_reflns_limit_l_max       37
_diffrn_reflns_limit_l_min       -37
_diffrn_reflns_number            233649
_diffrn_reflns_point_group_measured_fraction_full 1.000
_diffrn_reflns_point_group_measured_fraction_max 0.999
_diffrn_reflns_theta_full        25.242
_diffrn_reflns_theta_max         27.942
_diffrn_reflns_theta_min         0.988
_diffrn_ambient_temperature      100.15
_diffrn_measured_fraction_theta_full 1.000
_diffrn_measured_fraction_theta_max 0.999
_diffrn_radiation_source         'ImuS micro-focus tube'
_diffrn_radiation_monochromator  'Quazar focussing montel optics'
_diffrn_measurement_device_type  'Bruker Kappa APEX II CCD area detector'
_diffrn_measurement_method       'phi and omega scans'
_diffrn_detector_area_resol_mean 83.33
_diffrn_radiation_type           MoK\a
_diffrn_radiation_wavelength     0.71073
_diffrn_standards_number         0
_reflns_Friedel_coverage         0.000
_reflns_Friedel_fraction_full    .
_reflns_Friedel_fraction_max     .
_reflns_number_gt                15242
_reflns_number_total             17883
_reflns_special_details          
;
 Reflections were merged by SHELXL according to the crystal
 class for the calculation of statistics and refinement.
 
 _reflns_Friedel_fraction is defined as the number of unique
 Friedel pairs measured divided by the number that would be
 possible theoretically, ignoring centric projections and
 systematic absences.
;
_reflns_threshold_expression     'I > 2\s(I)'
_computing_data_collection       'Bruker APEX2'
_computing_cell_refinement       'Bruker SAINT'
_computing_data_reduction        'Bruker SAINT'
_computing_structure_solution    'SHELXTL 6.12 (Bruker AXS, 2002)'
_computing_structure_refinement  'SHELXL-2014/6 (Sheldrick, 2008)'
_computing_molecular_graphics    'SHELXTL 6.12 (Bruker AXS, 2002)'
_computing_publication_material  'Olex2 (Dolomanov et al., 2009)'
_refine_diff_density_max         1.302
_refine_diff_density_min         -0.973
_refine_diff_density_rms         0.096
_refine_ls_extinction_coef       .
_refine_ls_extinction_method     none
_refine_ls_goodness_of_fit_ref   1.286
_refine_ls_hydrogen_treatment    constr
_refine_ls_matrix_type           full
_refine_ls_number_parameters     949
_refine_ls_number_reflns         17883
_refine_ls_number_restraints     60
_refine_ls_R_factor_all          0.0561
_refine_ls_R_factor_gt           0.0434
_refine_ls_restrained_S_all      1.287
_refine_ls_shift/su_max          0.003
_refine_ls_shift/su_mean         0.000
_refine_ls_structure_factor_coef Fsqd
_refine_ls_weighting_details     
'w=1/[\s^2^(Fo^2^)+(0.0135P)^2^+19.9650P] where P=(Fo^2^+2Fc^2^)/3'
_refine_ls_weighting_scheme      calc
_refine_ls_wR_factor_gt          0.0829
_refine_ls_wR_factor_ref         0.0867
_refine_special_details          ?
_olex2_refinement_description    
;
1. Fixed Uiso
 At 1.2 times of:
  All C(H) groups, {H11A,H11B,H11C} of C111, All C(H,H) groups
 At 1.5 times of:
  All C(H,H,H,H,H,H) groups, {H42A,H42B,H42C} of C42, {H24A,H24B,H24C} of C24,
   {H11H,H11I,H11J} of C115
2. Uiso/Uaniso restraints and constraints
C101 \\sim C102 \\sim C103 \\sim C104 \\sim C105 \\sim C106: within 2A with
sigma of 0.005 and sigma for terminal atoms of 0.01
C111 \\sim C112 \\sim O113 \\sim C114 \\sim C115: within 2A with sigma of 0.005
and sigma for terminal atoms of 0.01
3. Others
 Sof(H60D)=Sof(H60E)=Sof(H60F)=Sof(C111)=Sof(H11A)=Sof(H11B)=Sof(H11C)=
 Sof(C112)=Sof(H11D)=Sof(H11E)=Sof(O113)=Sof(C114)=Sof(H11F)=Sof(H11G)=
 Sof(C115)=Sof(H11H)=Sof(H11I)=Sof(H11J)=1-FVAR(1)
 Sof(H60A)=Sof(H60B)=Sof(H60C)=Sof(C101)=Sof(H101)=Sof(C102)=Sof(H102)=
 Sof(C103)=Sof(H103)=Sof(C104)=Sof(H104)=Sof(C105)=Sof(H105)=Sof(C106)=
 Sof(H106)=FVAR(1)
4.a Ternary CH refined with riding coordinates:
 C15(H15), C16(H16), C17(H17), C33(H33), C34(H34), C35(H35), C51(H51),
 C52(H52), C53(H53)
4.b Secondary CH2 refined with riding coordinates:
 C1(H1A,H1B), C2(H2A,H2B), C3(H3A,H3B), C4(H4A,H4B), C5(H5A,H5B), C6(H6A,H6B),
 C7(H7A,H7B), C18(H18A,H18B), C19(H19A,H19B), C20(H20A,H20B), C21(H21A,H21B),
 C22(H22A,H22B), C23(H23A,H23B), C25(H25A,H25B), C36(H36A,H36B), C37(H37A,H37B),
  C38(H38A,H38B), C39(H39A,H39B), C40(H40A,H40B), C41(H41A,H41B), C43(H43A,
 H43B), C54(H54A,H54B), C55(H55A,H55B), C56(H56A,H56B), C57(H57A,H57B),
 C58(H58A,H58B), C59(H59A,H59B), C61(H61A,H61B), C62(H62A,H62B), C63(H63A,H63B),
  C64(H64A,H64B), C71(H71A,H71B), C72(H72A,H72B), C73(H73A,H73B), C74(H74A,
 H74B), C112(H11D,H11E), C114(H11F,H11G)
4.c Aromatic/amide H refined with riding coordinates:
 C11(H11), C13(H13), C29(H29), C31(H31), C47(H47), C49(H49), C66(H66),
 C67(H67), C68(H68), C69(H69), C76(H76), C77(H77), C78(H78), C79(H79),
 C101(H101), C102(H102), C103(H103), C104(H104), C105(H105), C106(H106)
4.d Fitted hexagon refined as free rotating group:
 C101(C102,C103,C104,C105,C106)
4.e Idealised Me refined as rotating group:
 C24(H24A,H24B,H24C), C42(H42A,H42B,H42C), C60(H60A,H60B,H60C), C60(H60D,H60E,
 H60F), C111(H11A,H11B,H11C), C115(H11H,H11I,H11J)
;
_atom_sites_solution_hydrogens   geom
_atom_sites_solution_primary     ?
_atom_sites_solution_secondary   ?
loop_
_atom_site_label
_atom_site_type_symbol
_atom_site_fract_x
_atom_site_fract_y
_atom_site_fract_z
_atom_site_U_iso_or_equiv
_atom_site_adp_type
_atom_site_occupancy
_atom_site_site_symmetry_order
_atom_site_calc_flag
_atom_site_refinement_flags_posn
_atom_site_refinement_flags_adp
_atom_site_refinement_flags_occupancy
_atom_site_disorder_assembly
_atom_site_disorder_group
U1 U 0.74063(2) 0.69399(2) -0.06122(2) 0.02037(4) Uani 1 1 d . . . . .
K1 K 0.79173(5) 0.91303(7) 0.10299(3) 0.0329(2) Uani 1 1 d . . . . .
S1 S 0.76246(5) 0.84920(8) -0.00656(4) 0.0299(2) Uani 1 1 d . . . . .
O1 O 0.67980(12) 0.6351(2) -0.01066(9) 0.0233(6) Uani 1 1 d . . . . .
O2 O 0.67847(12) 0.78134(19) -0.11894(10) 0.0259(6) Uani 1 1 d . . . . .
O3 O 0.84716(11) 0.6930(2) -0.06230(10) 0.0257(6) Uani 1 1 d . . . . .
O4 O 0.67876(14) 1.0186(2) 0.10195(10) 0.0320(7) Uani 1 1 d . . . . .
O5 O 0.77765(13) 1.1210(2) 0.06835(11) 0.0321(7) Uani 1 1 d . . . . .
O6 O 0.89678(14) 1.0543(2) 0.11518(12) 0.0389(8) Uani 1 1 d . . . . .
O7 O 0.90201(15) 0.9174(3) 0.18455(11) 0.0395(7) Uani 1 1 d . . . . .
O8 O 0.81403(16) 0.7492(3) 0.16660(12) 0.0427(8) Uani 1 1 d . . . . .
O9 O 0.69912(15) 0.8582(2) 0.15920(11) 0.0341(7) Uani 1 1 d . . . . .
N1 N 0.75299(14) 0.4862(2) -0.04779(12) 0.0236(7) Uani 1 1 d . . . . .
N2 N 0.64348(14) 0.5640(2) -0.11897(11) 0.0199(6) Uani 1 1 d . . . . .
N3 N 0.77360(14) 0.5766(2) -0.13964(12) 0.0234(7) Uani 1 1 d . . . . .
C1 C 0.69505(17) 0.4191(3) -0.06527(15) 0.0244(8) Uani 1 1 d . . . . .
H1A H 0.6871 0.3756 -0.0380 0.029 Uiso 1 1 calc R . . . .
H1B H 0.7049 0.3717 -0.0906 0.029 Uiso 1 1 calc R . . . .
C2 C 0.63306(17) 0.4791(3) -0.08593(14) 0.0229(8) Uani 1 1 d . . . . .
H2A H 0.6005 0.4301 -0.1036 0.027 Uiso 1 1 calc R . . . .
H2B H 0.6152 0.5088 -0.0589 0.027 Uiso 1 1 calc R . . . .
C3 C 0.65841(17) 0.5209(3) -0.16447(14) 0.0236(8) Uani 1 1 d . . . . .
H3A H 0.6199 0.5289 -0.1908 0.028 Uiso 1 1 calc R . . . .
H3B H 0.6678 0.4457 -0.1602 0.028 Uiso 1 1 calc R . . . .
C4 C 0.71581(18) 0.5746(3) -0.17888(14) 0.0245(8) Uani 1 1 d . . . . .
H4A H 0.7268 0.5384 -0.2072 0.029 Uiso 1 1 calc R . . . .
H4B H 0.7035 0.6469 -0.1887 0.029 Uiso 1 1 calc R . . . .
C5 C 0.79708(18) 0.4706(3) -0.12441(15) 0.0276(9) Uani 1 1 d . . . . .
H5A H 0.8382 0.4577 -0.1355 0.033 Uiso 1 1 calc R . . . .
H5B H 0.7649 0.4190 -0.1404 0.033 Uiso 1 1 calc R . . . .
C6 C 0.80828(18) 0.4542(3) -0.06978(15) 0.0273(9) Uani 1 1 d . . . . .
H6A H 0.8174 0.3797 -0.0627 0.033 Uiso 1 1 calc R . . . .
H6B H 0.8472 0.4941 -0.0544 0.033 Uiso 1 1 calc R . . . .
C7 C 0.77476(19) 0.4804(3) 0.00599(15) 0.0296(9) Uani 1 1 d . . . . .
H7A H 0.8071 0.5362 0.0160 0.036 Uiso 1 1 calc R . . . .
H7B H 0.7973 0.4131 0.0139 0.036 Uiso 1 1 calc R . . . .
C8 C 0.72317(18) 0.4899(3) 0.03594(14) 0.0254(8) Uani 1 1 d . . . . .
C9 C 0.67740(18) 0.5706(3) 0.02609(14) 0.0239(8) Uani 1 1 d . . . . .
C10 C 0.62889(19) 0.5803(3) 0.05510(14) 0.0256(8) Uani 1 1 d . . . . .
C11 C 0.6319(2) 0.5104(3) 0.09322(15) 0.0300(9) Uani 1 1 d . . . . .
H11 H 0.6002 0.5163 0.1130 0.036 Uiso 1 1 calc R . . . .
C12 C 0.6781(2) 0.4329(3) 0.10416(15) 0.0330(10) Uani 1 1 d . . . . .
C13 C 0.7228(2) 0.4227(3) 0.07435(15) 0.0334(9) Uani 1 1 d . . . . .
H13 H 0.7540 0.3684 0.0803 0.040 Uiso 1 1 calc R . . . .
C14 C 0.57614(19) 0.6635(3) 0.04418(15) 0.0255(8) Uani 1 1 d . . . . .
C15 C 0.48500(19) 0.7314(3) -0.02131(16) 0.0307(9) Uani 1 1 d . . . . .
H15 H 0.4611 0.7203 -0.0553 0.037 Uiso 1 1 calc R . . . .
C16 C 0.5533(2) 0.8561(3) 0.03469(17) 0.0338(10) Uani 1 1 d . . . . .
H16 H 0.5738 0.9266 0.0375 0.041 Uiso 1 1 calc R . . . .
C17 C 0.4743(2) 0.7408(3) 0.06522(17) 0.0355(10) Uani 1 1 d . . . . .
H17 H 0.4434 0.7358 0.0880 0.043 Uiso 1 1 calc R . . . .
C18 C 0.53691(18) 0.6485(3) -0.00776(15) 0.0255(8) Uani 1 1 d . . . . .
H18A H 0.5668 0.6509 -0.0309 0.031 Uiso 1 1 calc R . . . .
H18B H 0.5161 0.5790 -0.0104 0.031 Uiso 1 1 calc R . . . .
C19 C 0.5276(2) 0.6588(3) 0.07887(16) 0.0305(9) Uani 1 1 d . . . . .
H19A H 0.5077 0.5888 0.0774 0.037 Uiso 1 1 calc R . . . .
H19B H 0.5509 0.6709 0.1125 0.037 Uiso 1 1 calc R . . . .
C20 C 0.5178(2) 0.8397(3) -0.01667(17) 0.0356(10) Uani 1 1 d . . . . .
H20A H 0.5487 0.8443 -0.0390 0.043 Uiso 1 1 calc R . . . .
H20B H 0.4846 0.8945 -0.0257 0.043 Uiso 1 1 calc R . . . .
C21 C 0.5045(2) 0.8498(3) 0.06885(19) 0.0387(11) Uani 1 1 d . . . . .
H21A H 0.5269 0.8636 0.1026 0.046 Uiso 1 1 calc R . . . .
H21B H 0.4701 0.9028 0.0596 0.046 Uiso 1 1 calc R . . . .
C22 C 0.60605(19) 0.7740(3) 0.04848(15) 0.0265(8) Uani 1 1 d . . . . .
H22A H 0.6293 0.7860 0.0821 0.032 Uiso 1 1 calc R . . . .
H22B H 0.6378 0.7799 0.0269 0.032 Uiso 1 1 calc R . . . .
C23 C 0.4378(2) 0.7227(3) 0.01401(17) 0.0362(11) Uani 1 1 d . . . . .
H23A H 0.4028 0.7749 0.0056 0.043 Uiso 1 1 calc R . . . .
H23B H 0.4178 0.6527 0.0115 0.043 Uiso 1 1 calc R . . . .
C24 C 0.6791(3) 0.3630(4) 0.14750(17) 0.0464(12) Uani 1 1 d . . . . .
H24A H 0.6350 0.3389 0.1479 0.070 Uiso 1 1 calc GR . . . .
H24B H 0.6958 0.4019 0.1773 0.070 Uiso 1 1 calc GR . . . .
H24C H 0.7072 0.3029 0.1454 0.070 Uiso 1 1 calc GR . . . .
C25 C 0.58356(17) 0.6288(3) -0.12992(14) 0.0222(8) Uani 1 1 d . . . . .
H25A H 0.5770 0.6623 -0.0996 0.027 Uiso 1 1 calc R . . . .
H25B H 0.5460 0.5825 -0.1412 0.027 Uiso 1 1 calc R . . . .
C26 C 0.58428(17) 0.7116(3) -0.16726(13) 0.0204(7) Uani 1 1 d . . . . .
C27 C 0.63207(17) 0.7894(3) -0.15845(13) 0.0212(8) Uani 1 1 d . . . . .
C28 C 0.63052(17) 0.8743(3) -0.19085(14) 0.0224(8) Uani 1 1 d . . . . .
C29 C 0.58216(19) 0.8727(3) -0.23275(14) 0.0250(8) Uani 1 1 d . . . . .
H29 H 0.5815 0.9271 -0.2557 0.030 Uiso 1 1 calc R . . . .
C30 C 0.53491(18) 0.7955(3) -0.24258(13) 0.0260(8) Uani 1 1 d . . . . .
C31 C 0.53630(17) 0.7165(3) -0.20911(13) 0.0216(8) Uani 1 1 d . . . . .
H31 H 0.5038 0.6642 -0.2148 0.026 Uiso 1 1 calc R . . . .
C32 C 0.6769(2) 0.9668(3) -0.17790(15) 0.0286(9) Uani 1 1 d . . . . .
C33 C 0.7111(3) 1.1452(4) -0.2018(2) 0.0644(18) Uani 1 1 d . . . . .
H33 H 0.7028 1.1996 -0.2276 0.077 Uiso 1 1 calc R . . . .
C34 C 0.7104(2) 1.1086(3) -0.11485(17) 0.0385(11) Uani 1 1 d . . . . .
H34 H 0.7017 1.1391 -0.0841 0.046 Uiso 1 1 calc R . . . .
C35 C 0.7937(3) 1.0278(5) -0.1547(2) 0.0609(16) Uani 1 1 d . . . . .
H35 H 0.8400 1.0051 -0.1498 0.073 Uiso 1 1 calc R . . . .
C36 C 0.6653(3) 1.0521(4) -0.21685(17) 0.0442(12) Uani 1 1 d . . . . .
H36A H 0.6197 1.0759 -0.2217 0.053 Uiso 1 1 calc R . . . .
H36B H 0.6728 1.0233 -0.2479 0.053 Uiso 1 1 calc R . . . .
C37 C 0.7487(2) 0.9327(4) -0.1703(2) 0.0431(12) Uani 1 1 d . . . . .
H37A H 0.7578 0.9032 -0.2008 0.052 Uiso 1 1 calc R . . . .
H37B H 0.7573 0.8782 -0.1451 0.052 Uiso 1 1 calc R . . . .
C38 C 0.6984(3) 1.1905(4) -0.15480(18) 0.0537(14) Uani 1 1 d . . . . .
H38A H 0.6530 1.2151 -0.1595 0.064 Uiso 1 1 calc R . . . .
H38B H 0.7274 1.2508 -0.1452 0.064 Uiso 1 1 calc R . . . .
C39 C 0.7796(2) 1.0699(4) -0.1070(2) 0.0501(13) Uani 1 1 d . . . . .
H39A H 0.7862 1.0141 -0.0822 0.060 Uiso 1 1 calc R . . . .
H39B H 0.8099 1.1275 -0.0951 0.060 Uiso 1 1 calc R . . . .
C40 C 0.6644(2) 1.0159(3) -0.13036(14) 0.0267(8) Uani 1 1 d . . . . .
H40A H 0.6189 1.0400 -0.1351 0.032 Uiso 1 1 calc R . . . .
H40B H 0.6711 0.9628 -0.1044 0.032 Uiso 1 1 calc R . . . .
C41 C 0.7808(3) 1.1109(5) -0.1945(2) 0.076(2) Uani 1 1 d . . . . .
H41A H 0.8099 1.1712 -0.1852 0.092 Uiso 1 1 calc R . . . .
H41B H 0.7898 1.0820 -0.2251 0.092 Uiso 1 1 calc R . . . .
C42 C 0.4826(2) 0.8008(4) -0.28771(14) 0.0363(10) Uani 1 1 d . . . . .
H42A H 0.4915 0.8590 -0.3079 0.054 Uiso 1 1 calc GR . . . .
H42B H 0.4403 0.8113 -0.2786 0.054 Uiso 1 1 calc GR . . . .
H42C H 0.4819 0.7357 -0.3059 0.054 Uiso 1 1 calc GR . . . .
C43 C 0.82418(18) 0.6363(3) -0.15845(15) 0.0280(9) Uani 1 1 d . . . . .
H43A H 0.8103 0.7100 -0.1623 0.034 Uiso 1 1 calc R . . . .
H43B H 0.8264 0.6094 -0.1910 0.034 Uiso 1 1 calc R . . . .
C44 C 0.89092(18) 0.6327(3) -0.12772(16) 0.0277(9) Uani 1 1 d . . . . .
C45 C 0.89955(18) 0.6653(3) -0.07962(15) 0.0247(8) Uani 1 1 d . . . . .
C46 C 0.96327(18) 0.6676(3) -0.05072(16) 0.0271(9) Uani 1 1 d . . . . .
C47 C 1.01380(19) 0.6315(3) -0.07215(17) 0.0336(10) Uani 1 1 d . . . . .
H47 H 1.0564 0.6314 -0.0531 0.040 Uiso 1 1 calc R . . . .
C48 C 1.0058(2) 0.5961(4) -0.11934(18) 0.0380(11) Uani 1 1 d . . . . .
C49 C 0.9432(2) 0.5974(4) -0.14700(17) 0.0349(10) Uani 1 1 d . . . . .
H49 H 0.9360 0.5739 -0.1796 0.042 Uiso 1 1 calc R . . . .
C50 C 0.97593(17) 0.7117(3) 0.00016(16) 0.0278(9) Uani 1 1 d . . . . .
C51 C 1.0599(2) 0.7532(4) 0.07590(19) 0.0438(12) Uani 1 1 d . . . . .
H51 H 1.1071 0.7485 0.0908 0.053 Uiso 1 1 calc R . . . .
C52 C 0.9484(2) 0.7004(5) 0.08341(17) 0.0503(13) Uani 1 1 d . . . . .
H52 H 0.9219 0.6622 0.1037 0.060 Uiso 1 1 calc R . . . .
C53 C 0.9671(2) 0.8741(4) 0.04869(18) 0.0404(11) Uani 1 1 d . . . . .
H53 H 0.9531 0.9486 0.0465 0.048 Uiso 1 1 calc R . . . .
C54 C 1.04865(19) 0.7054(3) 0.02527(17) 0.0349(10) Uani 1 1 d . . . . .
H54A H 1.0626 0.6317 0.0276 0.042 Uiso 1 1 calc R . . . .
H54B H 1.0753 0.7428 0.0054 0.042 Uiso 1 1 calc R . . . .
C55 C 0.95567(19) 0.8271(3) -0.00190(16) 0.0301(9) Uani 1 1 d . . . . .
H55A H 0.9811 0.8661 -0.0221 0.036 Uiso 1 1 calc R . . . .
H55B H 0.9092 0.8331 -0.0170 0.036 Uiso 1 1 calc R . . . .
C56 C 1.0208(2) 0.6935(5) 0.10732(19) 0.0545(14) Uani 1 1 d . . . . .
H56A H 1.0279 0.7241 0.1402 0.065 Uiso 1 1 calc R . . . .
H56B H 1.0348 0.6199 0.1102 0.065 Uiso 1 1 calc R . . . .
C57 C 0.9271(2) 0.8143(5) 0.07859(18) 0.0492(13) Uani 1 1 d . . . . .
H57A H 0.8807 0.8182 0.0630 0.059 Uiso 1 1 calc R . . . .
H57B H 0.9323 0.8460 0.1111 0.059 Uiso 1 1 calc R . . . .
C58 C 0.9379(2) 0.6514(4) 0.03277(16) 0.0362(10) Uani 1 1 d . . . . .
H58A H 0.8911 0.6523 0.0181 0.043 Uiso 1 1 calc R . . . .
H58B H 0.9525 0.5781 0.0354 0.043 Uiso 1 1 calc R . . . .
C59 C 1.0395(2) 0.8676(4) 0.07228(19) 0.0423(12) Uani 1 1 d . . . . .
H59A H 1.0657 0.9063 0.0525 0.051 Uiso 1 1 calc R . . . .
H59B H 1.0469 0.8991 0.1050 0.051 Uiso 1 1 calc R . . . .
C60 C 1.0634(2) 0.5581(5) -0.1397(2) 0.0557(15) Uani 1 1 d . . . . .
H60A H 1.0844 0.6174 -0.1521 0.084 Uiso 0.617(6) 1 calc GR . P A 1
H60B H 1.0484 0.5088 -0.1661 0.084 Uiso 0.617(6) 1 calc GR . P A 1
H60C H 1.0944 0.5235 -0.1142 0.084 Uiso 0.617(6) 1 calc GR . P A 1
H60D H 1.0546 0.4877 -0.1527 0.084 Uiso 0.383(6) 1 calc GR . P A 2
H60E H 1.1022 0.5572 -0.1140 0.084 Uiso 0.383(6) 1 calc GR . P A 2
H60F H 1.0705 0.6049 -0.1657 0.084 Uiso 0.383(6) 1 calc GR . P A 2
C61 C 0.6660(2) 1.1045(3) 0.06858(15) 0.0320(9) Uani 1 1 d . . . . .
H61A H 0.6681 1.1709 0.0866 0.038 Uiso 1 1 calc R . . . .
H61B H 0.6221 1.0977 0.0483 0.038 Uiso 1 1 calc R . . . .
C62 C 0.71610(19) 1.1031(3) 0.03748(15) 0.0304(9) Uani 1 1 d . . . . .
H62A H 0.7160 1.0349 0.0211 0.036 Uiso 1 1 calc R . . . .
H62B H 0.7069 1.1581 0.0125 0.036 Uiso 1 1 calc R . . . .
C63 C 0.8296(2) 1.1154(4) 0.04313(17) 0.0365(10) Uani 1 1 d . . . . .
H63A H 0.8241 1.1685 0.0172 0.044 Uiso 1 1 calc R . . . .
H63B H 0.8308 1.0459 0.0282 0.044 Uiso 1 1 calc R . . . .
C64 C 0.8911(2) 1.1346(4) 0.07903(18) 0.0416(11) Uani 1 1 d . . . . .
H64A H 0.9288 1.1324 0.0627 0.050 Uiso 1 1 calc R . . . .
H64B H 0.8898 1.2038 0.0942 0.050 Uiso 1 1 calc R . . . .
C65 C 0.9535(2) 1.0523(4) 0.14932(18) 0.0401(11) Uani 1 1 d . . . . .
C66 C 1.0052(2) 1.1192(4) 0.1495(2) 0.0497(13) Uani 1 1 d . . . . .
H66 H 1.0025 1.1717 0.1254 0.060 Uiso 1 1 calc R . . . .
C67 C 1.0606(3) 1.1094(5) 0.1846(2) 0.0598(16) Uani 1 1 d . . . . .
H67 H 1.0960 1.1554 0.1846 0.072 Uiso 1 1 calc R . . . .
C68 C 1.0650(3) 1.0344(5) 0.2192(2) 0.0643(17) Uani 1 1 d . . . . .
H68 H 1.1037 1.0276 0.2429 0.077 Uiso 1 1 calc R . . . .
C69 C 1.0134(3) 0.9680(5) 0.21984(18) 0.0506(13) Uani 1 1 d . . . . .
H69 H 1.0169 0.9161 0.2442 0.061 Uiso 1 1 calc R . . . .
C70 C 0.9568(2) 0.9763(4) 0.18540(17) 0.0397(11) Uani 1 1 d . . . . .
C71 C 0.9090(3) 0.8247(4) 0.21336(18) 0.0508(14) Uani 1 1 d . . . . .
H71A H 0.9312 0.8408 0.2469 0.061 Uiso 1 1 calc R . . . .
H71B H 0.9353 0.7728 0.1998 0.061 Uiso 1 1 calc R . . . .
C72 C 0.8422(3) 0.7824(4) 0.21305(18) 0.0509(14) Uani 1 1 d . . . . .
H72A H 0.8451 0.7233 0.2359 0.061 Uiso 1 1 calc R . . . .
H72B H 0.8150 0.8370 0.2237 0.061 Uiso 1 1 calc R . . . .
C73 C 0.7533(2) 0.6975(4) 0.16330(19) 0.0456(12) Uani 1 1 d . . . . .
H73A H 0.7607 0.6310 0.1813 0.055 Uiso 1 1 calc R . . . .
H73B H 0.7360 0.6805 0.1289 0.055 Uiso 1 1 calc R . . . .
C74 C 0.7026(2) 0.7588(4) 0.18258(18) 0.0422(12) Uani 1 1 d . . . . .
H74A H 0.6601 0.7231 0.1750 0.051 Uiso 1 1 calc R . . . .
H74B H 0.7153 0.7668 0.2181 0.051 Uiso 1 1 calc R . . . .
C75 C 0.6478(2) 0.9206(3) 0.16444(16) 0.0343(10) Uani 1 1 d . . . . .
C76 C 0.6075(2) 0.9039(4) 0.19692(17) 0.0416(11) Uani 1 1 d . . . . .
H76 H 0.6151 0.8465 0.2185 0.050 Uiso 1 1 calc R . . . .
C77 C 0.5561(3) 0.9705(4) 0.19820(18) 0.0509(14) Uani 1 1 d . . . . .
H77 H 0.5284 0.9579 0.2205 0.061 Uiso 1 1 calc R . . . .
C78 C 0.5447(3) 1.0545(4) 0.16761(18) 0.0506(14) Uani 1 1 d . . . . .
H78 H 0.5091 1.0996 0.1686 0.061 Uiso 1 1 calc R . . . .
C79 C 0.5854(2) 1.0735(4) 0.13512(17) 0.0425(12) Uani 1 1 d . . . . .
H79 H 0.5778 1.1319 0.1141 0.051 Uiso 1 1 calc R . . . .
C80 C 0.6368(2) 1.0076(3) 0.13334(15) 0.0327(10) Uani 1 1 d . . . . .
C101 C 0.7892(3) 0.3495(7) 0.7008(3) 0.086(3) Uani 0.617(6) 1 d . U P A 1
H101 H 0.7471 0.3617 0.6822 0.104 Uiso 0.617(6) 1 calc R . P A 1
C102 C 0.8332(4) 0.2887(7) 0.6821(2) 0.085(3) Uani 0.617(6) 1 d G U P A 1
H102 H 0.8211 0.2593 0.6507 0.101 Uiso 0.617(6) 1 calc R . P A 1
C103 C 0.8948(4) 0.2708(7) 0.7094(3) 0.086(3) Uani 0.617(6) 1 d G U P A 1
H103 H 0.9248 0.2292 0.6966 0.103 Uiso 0.617(6) 1 calc R . P A 1
C104 C 0.9125(3) 0.3138(8) 0.7554(3) 0.084(3) Uani 0.617(6) 1 d G U P A 1
H104 H 0.9546 0.3016 0.7740 0.100 Uiso 0.617(6) 1 calc R . P A 1
C105 C 0.8685(4) 0.3747(7) 0.7740(2) 0.081(2) Uani 0.617(6) 1 d G U P A 1
H105 H 0.8806 0.4041 0.8055 0.097 Uiso 0.617(6) 1 calc R . P A 1
C106 C 0.8069(4) 0.3925(7) 0.7468(3) 0.089(3) Uani 0.617(6) 1 d G U P A 1
H106 H 0.7769 0.4341 0.7595 0.106 Uiso 0.617(6) 1 calc R . P A 1
C111 C 0.8988(9) 0.2949(17) 0.7503(6) 0.068(4) Uani 0.383(6) 1 d . U P A 2
H11A H 0.9378 0.3139 0.7382 0.082 Uiso 0.383(6) 1 calc GR . P A 2
H11B H 0.8920 0.2196 0.7473 0.082 Uiso 0.383(6) 1 calc GR . P A 2
H11C H 0.9042 0.3149 0.7845 0.082 Uiso 0.383(6) 1 calc GR . P A 2
C112 C 0.8477(7) 0.3442(13) 0.7247(5) 0.058(3) Uani 0.383(6) 1 d . U P A 2
H11D H 0.8442 0.3258 0.6902 0.070 Uiso 0.383(6) 1 calc R . P A 2
H11E H 0.8557 0.4200 0.7278 0.070 Uiso 0.383(6) 1 calc R . P A 2
O113 O 0.7891(5) 0.3231(8) 0.7377(4) 0.058(2) Uani 0.383(6) 1 d . U P A 2
C114 C 0.7389(7) 0.3826(11) 0.7161(5) 0.050(3) Uani 0.383(6) 1 d . U P A 2
H11F H 0.7313 0.3713 0.6806 0.060 Uiso 0.383(6) 1 calc R . P A 2
H11G H 0.7499 0.4569 0.7223 0.060 Uiso 0.383(6) 1 calc R . P A 2
C115 C 0.6787(8) 0.3581(12) 0.7339(5) 0.058(4) Uani 0.383(6) 1 d . U P A 2
H11H H 0.6443 0.4065 0.7195 0.086 Uiso 0.383(6) 1 calc GR . P A 2
H11I H 0.6869 0.3648 0.7692 0.086 Uiso 0.383(6) 1 calc GR . P A 2
H11J H 0.6651 0.2867 0.7248 0.086 Uiso 0.383(6) 1 calc GR . P A 2

loop_
_atom_site_aniso_label
_atom_site_aniso_U_11
_atom_site_aniso_U_22
_atom_site_aniso_U_33
_atom_site_aniso_U_23
_atom_site_aniso_U_13
_atom_site_aniso_U_12
U1 0.01310(6) 0.02030(7) 0.02694(7) -0.00124(6) 0.00205(4) -0.00293(6)
K1 0.0350(5) 0.0323(5) 0.0321(5) 0.0057(4) 0.0083(4) 0.0046(4)
S1 0.0241(5) 0.0302(5) 0.0348(6) -0.0079(4) 0.0045(4) -0.0048(4)
O1 0.0220(13) 0.0192(13) 0.0293(14) 0.0032(11) 0.0063(11) -0.0026(11)
O2 0.0214(13) 0.0191(14) 0.0326(15) 0.0007(11) -0.0065(11) -0.0036(10)
O3 0.0149(12) 0.0285(14) 0.0337(14) -0.0052(13) 0.0047(10) -0.0007(12)
O4 0.0397(17) 0.0293(15) 0.0310(15) 0.0098(13) 0.0170(13) 0.0077(13)
O5 0.0277(15) 0.0312(16) 0.0365(17) 0.0037(13) 0.0040(13) 0.0004(12)
O6 0.0329(16) 0.0276(16) 0.050(2) 0.0019(14) -0.0064(14) -0.0033(13)
O7 0.0391(18) 0.0414(18) 0.0338(17) 0.0004(14) -0.0034(14) 0.0063(15)
O8 0.0422(19) 0.0382(19) 0.047(2) 0.0074(15) 0.0067(15) 0.0071(15)
O9 0.0429(18) 0.0282(16) 0.0351(17) 0.0100(13) 0.0169(14) 0.0077(13)
N1 0.0151(15) 0.0219(16) 0.0324(18) -0.0010(13) 0.0014(13) -0.0009(12)
N2 0.0157(14) 0.0178(15) 0.0265(16) -0.0035(13) 0.0045(12) -0.0038(12)
N3 0.0163(15) 0.0206(16) 0.0335(18) -0.0035(14) 0.0052(13) -0.0016(13)
C1 0.0203(18) 0.0196(18) 0.033(2) -0.0004(16) 0.0055(16) -0.0025(15)
C2 0.0182(17) 0.0191(18) 0.032(2) -0.0019(16) 0.0057(15) -0.0055(14)
C3 0.0190(18) 0.0205(19) 0.031(2) -0.0093(16) 0.0048(15) -0.0045(15)
C4 0.0209(18) 0.0240(19) 0.029(2) -0.0058(16) 0.0052(15) -0.0039(15)
C5 0.0180(18) 0.0222(19) 0.045(2) -0.0051(18) 0.0112(17) -0.0018(15)
C6 0.0179(18) 0.0206(19) 0.043(2) 0.0002(17) 0.0050(17) 0.0001(15)
C7 0.0213(19) 0.027(2) 0.038(2) 0.0003(18) -0.0017(17) 0.0034(16)
C8 0.0222(19) 0.025(2) 0.028(2) -0.0026(16) 0.0021(16) -0.0024(16)
C9 0.0234(19) 0.0199(19) 0.027(2) 0.0010(15) 0.0018(15) -0.0054(15)
C10 0.029(2) 0.0197(19) 0.028(2) -0.0011(16) 0.0048(16) -0.0013(16)
C11 0.038(2) 0.025(2) 0.028(2) -0.0023(17) 0.0083(18) -0.0056(18)
C12 0.046(3) 0.025(2) 0.027(2) 0.0038(17) 0.0040(19) -0.0028(19)
C13 0.035(2) 0.027(2) 0.035(2) 0.0027(18) -0.0012(18) 0.0035(18)
C14 0.027(2) 0.0177(18) 0.035(2) 0.0032(16) 0.0134(17) 0.0005(15)
C15 0.024(2) 0.030(2) 0.039(2) 0.0095(18) 0.0099(18) 0.0012(17)
C16 0.035(2) 0.021(2) 0.051(3) 0.0055(19) 0.022(2) 0.0006(18)
C17 0.036(2) 0.030(2) 0.047(3) 0.007(2) 0.024(2) 0.0020(19)
C18 0.0215(19) 0.0224(19) 0.034(2) 0.0026(17) 0.0102(16) -0.0015(15)
C19 0.035(2) 0.023(2) 0.038(2) 0.0037(17) 0.0176(19) -0.0028(17)
C20 0.028(2) 0.028(2) 0.055(3) 0.017(2) 0.018(2) 0.0056(17)
C21 0.040(3) 0.027(2) 0.055(3) 0.006(2) 0.024(2) 0.008(2)
C22 0.030(2) 0.0176(18) 0.035(2) 0.0003(16) 0.0127(17) -0.0018(15)
C23 0.023(2) 0.030(2) 0.059(3) 0.020(2) 0.018(2) 0.0050(17)
C24 0.071(4) 0.034(3) 0.034(3) 0.007(2) 0.010(2) 0.008(2)
C25 0.0154(17) 0.0219(19) 0.029(2) -0.0021(15) 0.0035(15) -0.0032(14)
C26 0.0167(16) 0.0220(19) 0.0231(18) -0.0029(15) 0.0055(14) 0.0004(14)
C27 0.0156(16) 0.0206(19) 0.0265(19) -0.0056(15) 0.0021(14) 0.0027(14)
C28 0.0186(17) 0.0259(19) 0.0242(19) -0.0044(16) 0.0079(15) -0.0021(15)
C29 0.030(2) 0.025(2) 0.0208(19) -0.0013(16) 0.0080(16) 0.0026(16)
C30 0.0243(18) 0.032(2) 0.0209(18) -0.0065(17) 0.0031(15) 0.0028(17)
C31 0.0145(16) 0.027(2) 0.0239(18) -0.0078(15) 0.0048(14) -0.0033(14)
C32 0.030(2) 0.026(2) 0.031(2) -0.0033(17) 0.0084(17) -0.0086(17)
C33 0.099(5) 0.047(3) 0.047(3) 0.006(3) 0.014(3) -0.044(3)
C34 0.053(3) 0.024(2) 0.035(2) -0.0040(18) 0.000(2) -0.010(2)
C35 0.035(3) 0.065(4) 0.086(4) -0.015(3) 0.021(3) -0.028(3)
C36 0.068(3) 0.035(3) 0.031(2) -0.001(2) 0.012(2) -0.021(2)
C37 0.028(2) 0.045(3) 0.061(3) -0.017(2) 0.020(2) -0.015(2)
C38 0.078(4) 0.032(3) 0.047(3) -0.001(2) 0.000(3) -0.023(3)
C39 0.043(3) 0.038(3) 0.064(3) -0.010(2) -0.002(2) -0.027(2)
C40 0.029(2) 0.022(2) 0.027(2) -0.0015(16) 0.0017(16) -0.0033(16)
C41 0.091(5) 0.072(4) 0.075(4) -0.013(4) 0.039(4) -0.057(4)
C42 0.036(2) 0.044(3) 0.025(2) -0.001(2) -0.0034(17) 0.000(2)
C43 0.0219(19) 0.033(2) 0.030(2) -0.0042(18) 0.0070(16) -0.0061(17)
C44 0.0177(18) 0.025(2) 0.042(2) -0.0044(18) 0.0078(17) -0.0063(15)
C45 0.0165(17) 0.0203(19) 0.038(2) -0.0015(16) 0.0061(16) -0.0033(14)
C46 0.0174(18) 0.0189(19) 0.044(2) -0.0010(16) 0.0046(17) -0.0036(14)
C47 0.0167(18) 0.028(2) 0.056(3) -0.009(2) 0.0069(18) -0.0048(16)
C48 0.022(2) 0.037(2) 0.058(3) -0.011(2) 0.016(2) -0.0033(18)
C49 0.028(2) 0.038(2) 0.042(3) -0.010(2) 0.0133(19) -0.0084(19)
C50 0.0122(16) 0.025(2) 0.044(2) -0.0044(17) -0.0006(16) -0.0031(15)
C51 0.020(2) 0.048(3) 0.056(3) -0.008(2) -0.012(2) -0.004(2)
C52 0.036(3) 0.074(4) 0.037(3) -0.003(3) -0.003(2) -0.019(3)
C53 0.024(2) 0.039(3) 0.055(3) -0.019(2) 0.000(2) 0.0025(19)
C54 0.0187(18) 0.027(2) 0.055(3) -0.007(2) -0.0028(18) 0.0000(17)
C55 0.0192(18) 0.025(2) 0.045(2) -0.0054(18) 0.0035(17) 0.0014(15)
C56 0.041(3) 0.066(4) 0.047(3) -0.001(3) -0.015(2) -0.008(3)
C57 0.029(2) 0.073(4) 0.042(3) -0.023(3) -0.002(2) -0.006(3)
C58 0.022(2) 0.039(2) 0.042(3) 0.003(2) -0.0051(18) -0.0116(18)
C59 0.022(2) 0.038(3) 0.061(3) -0.021(2) -0.006(2) -0.0030(19)
C60 0.028(2) 0.069(4) 0.075(4) -0.026(3) 0.024(3) -0.004(2)
C61 0.035(2) 0.030(2) 0.032(2) 0.0107(18) 0.0101(18) 0.0040(18)
C62 0.028(2) 0.032(2) 0.032(2) 0.0066(18) 0.0073(17) -0.0034(17)
C63 0.031(2) 0.034(2) 0.044(3) 0.011(2) 0.007(2) -0.0040(19)
C64 0.036(2) 0.028(2) 0.057(3) 0.007(2) 0.002(2) -0.0053(19)
C65 0.037(2) 0.032(2) 0.047(3) -0.014(2) -0.005(2) 0.003(2)
C66 0.045(3) 0.036(3) 0.060(3) -0.009(2) -0.007(2) -0.006(2)
C67 0.049(3) 0.064(4) 0.058(4) -0.016(3) -0.011(3) -0.014(3)
C68 0.046(3) 0.085(5) 0.051(3) -0.016(3) -0.018(3) -0.005(3)
C69 0.050(3) 0.061(3) 0.034(3) -0.011(2) -0.008(2) 0.007(3)
C70 0.039(3) 0.040(3) 0.036(2) -0.014(2) -0.003(2) 0.007(2)
C71 0.053(3) 0.055(3) 0.038(3) 0.008(2) -0.008(2) 0.013(3)
C72 0.061(3) 0.055(3) 0.035(3) 0.018(2) 0.006(2) 0.013(3)
C73 0.043(3) 0.037(3) 0.054(3) 0.022(2) 0.002(2) 0.016(2)
C74 0.046(3) 0.040(3) 0.043(3) 0.020(2) 0.015(2) 0.007(2)
C75 0.043(2) 0.030(2) 0.034(2) 0.0088(19) 0.018(2) 0.010(2)
C76 0.053(3) 0.042(3) 0.036(2) 0.016(2) 0.023(2) 0.012(2)
C77 0.067(4) 0.052(3) 0.045(3) 0.018(2) 0.039(3) 0.019(3)
C78 0.065(3) 0.048(3) 0.049(3) 0.017(2) 0.036(3) 0.028(3)
C79 0.060(3) 0.032(2) 0.042(3) 0.014(2) 0.027(2) 0.017(2)
C80 0.042(2) 0.029(2) 0.032(2) 0.0091(18) 0.0198(19) 0.0070(19)
C101 0.076(5) 0.099(5) 0.081(5) -0.014(4) 0.008(4) 0.007(4)
C102 0.078(5) 0.100(5) 0.073(5) -0.015(4) 0.008(4) 0.008(4)
C103 0.078(5) 0.102(5) 0.075(5) -0.012(4) 0.010(4) 0.007(4)
C104 0.075(5) 0.101(6) 0.074(5) -0.012(4) 0.011(4) -0.002(4)
C105 0.074(5) 0.094(5) 0.074(5) -0.023(4) 0.015(4) -0.005(4)
C106 0.082(5) 0.095(5) 0.089(5) -0.029(4) 0.015(4) 0.008(4)
C111 0.063(8) 0.096(9) 0.043(7) 0.033(7) 0.001(6) 0.001(8)
C112 0.062(6) 0.064(6) 0.049(5) 0.014(5) 0.011(5) -0.004(5)
O113 0.068(5) 0.056(5) 0.050(5) 0.007(4) 0.012(4) -0.002(4)
C114 0.066(6) 0.042(5) 0.043(5) -0.001(4) 0.015(4) 0.004(4)
C115 0.076(8) 0.045(7) 0.050(7) -0.004(6) 0.009(6) 0.012(6)

_geom_special_details            
;
 All esds (except the esd in the dihedral angle between two l.s. planes)
 are estimated using the full covariance matrix.  The cell esds are taken
 into account individually in the estimation of esds in distances, angles
 and torsion angles; correlations between esds in cell parameters are only
 used when they are defined by crystal symmetry.  An approximate (isotropic)
 treatment of cell esds is used for estimating esds involving l.s. planes.
;
loop_
_geom_bond_atom_site_label_1
_geom_bond_atom_site_label_2
_geom_bond_distance
_geom_bond_site_symmetry_2
_geom_bond_publ_flag
U1 S1 2.5074(11) . ?
U1 O1 2.225(3) . ?
U1 O2 2.187(3) . ?
U1 O3 2.245(2) . ?
U1 N1 2.704(3) . ?
U1 N2 2.883(3) . ?
U1 N3 2.870(3) . ?
K1 S1 3.1361(14) . ?
K1 O4 2.730(3) . ?
K1 O5 2.842(3) . ?
K1 O6 2.828(3) . ?
K1 O7 2.928(3) . ?
K1 O8 2.746(3) . ?
K1 O9 2.828(3) . ?
K1 C57 3.309(5) . ?
K1 C62 3.280(4) . ?
K1 C63 3.281(4) . ?
K1 C72 3.504(5) . ?
K1 C73 3.429(5) . ?
O1 C9 1.335(4) . ?
O2 C27 1.333(4) . ?
O3 C45 1.337(4) . ?
O4 C61 1.441(5) . ?
O4 C80 1.373(5) . ?
O5 C62 1.429(5) . ?
O5 C63 1.416(5) . ?
O6 C64 1.438(5) . ?
O6 C65 1.377(5) . ?
O7 C70 1.375(6) . ?
O7 C71 1.433(6) . ?
O8 C72 1.394(6) . ?
O8 C73 1.427(6) . ?
O9 C74 1.434(5) . ?
O9 C75 1.374(5) . ?
N1 C1 1.495(5) . ?
N1 C6 1.478(5) . ?
N1 C7 1.497(5) . ?
N2 C2 1.478(5) . ?
N2 C3 1.485(5) . ?
N2 C25 1.491(5) . ?
N3 C4 1.474(5) . ?
N3 C5 1.484(5) . ?
N3 C43 1.490(5) . ?
C1 H1A 0.9900 . ?
C1 H1B 0.9900 . ?
C1 C2 1.528(5) . ?
C2 H2A 0.9900 . ?
C2 H2B 0.9900 . ?
C3 H3A 0.9900 . ?
C3 H3B 0.9900 . ?
C3 C4 1.513(5) . ?
C4 H4A 0.9900 . ?
C4 H4B 0.9900 . ?
C5 H5A 0.9900 . ?
C5 H5B 0.9900 . ?
C5 C6 1.525(6) . ?
C6 H6A 0.9900 . ?
C6 H6B 0.9900 . ?
C7 H7A 0.9900 . ?
C7 H7B 0.9900 . ?
C7 C8 1.503(6) . ?
C8 C9 1.405(5) . ?
C8 C13 1.386(6) . ?
C9 C10 1.431(5) . ?
C10 C11 1.392(6) . ?
C10 C14 1.528(5) . ?
C11 H11 0.9500 . ?
C11 C12 1.384(6) . ?
C12 C13 1.384(6) . ?
C12 C24 1.513(6) . ?
C13 H13 0.9500 . ?
C14 C18 1.545(6) . ?
C14 C19 1.547(5) . ?
C14 C22 1.549(5) . ?
C15 H15 1.0000 . ?
C15 C18 1.520(5) . ?
C15 C20 1.547(6) . ?
C15 C23 1.540(6) . ?
C16 H16 1.0000 . ?
C16 C20 1.508(7) . ?
C16 C21 1.539(6) . ?
C16 C22 1.525(6) . ?
C17 H17 1.0000 . ?
C17 C19 1.531(6) . ?
C17 C21 1.533(6) . ?
C17 C23 1.514(7) . ?
C18 H18A 0.9900 . ?
C18 H18B 0.9900 . ?
C19 H19A 0.9900 . ?
C19 H19B 0.9900 . ?
C20 H20A 0.9900 . ?
C20 H20B 0.9900 . ?
C21 H21A 0.9900 . ?
C21 H21B 0.9900 . ?
C22 H22A 0.9900 . ?
C22 H22B 0.9900 . ?
C23 H23A 0.9900 . ?
C23 H23B 0.9900 . ?
C24 H24A 0.9800 . ?
C24 H24B 0.9800 . ?
C24 H24C 0.9800 . ?
C25 H25A 0.9900 . ?
C25 H25B 0.9900 . ?
C25 C26 1.499(5) . ?
C26 C27 1.405(5) . ?
C26 C31 1.395(5) . ?
C27 C28 1.419(5) . ?
C28 C29 1.399(5) . ?
C28 C32 1.535(5) . ?
C29 H29 0.9500 . ?
C29 C30 1.393(6) . ?
C30 C31 1.382(5) . ?
C30 C42 1.512(5) . ?
C31 H31 0.9500 . ?
C32 C36 1.537(6) . ?
C32 C37 1.546(6) . ?
C32 C40 1.548(6) . ?
C33 H33 1.0000 . ?
C33 C36 1.543(7) . ?
C33 C38 1.517(8) . ?
C33 C41 1.505(10) . ?
C34 H34 1.0000 . ?
C34 C38 1.526(7) . ?
C34 C39 1.512(7) . ?
C34 C40 1.543(6) . ?
C35 H35 1.0000 . ?
C35 C37 1.555(6) . ?
C35 C39 1.531(8) . ?
C35 C41 1.534(9) . ?
C36 H36A 0.9900 . ?
C36 H36B 0.9900 . ?
C37 H37A 0.9900 . ?
C37 H37B 0.9900 . ?
C38 H38A 0.9900 . ?
C38 H38B 0.9900 . ?
C39 H39A 0.9900 . ?
C39 H39B 0.9900 . ?
C40 H40A 0.9900 . ?
C40 H40B 0.9900 . ?
C41 H41A 0.9900 . ?
C41 H41B 0.9900 . ?
C42 H42A 0.9800 . ?
C42 H42B 0.9800 . ?
C42 H42C 0.9800 . ?
C43 H43A 0.9900 . ?
C43 H43B 0.9900 . ?
C43 C44 1.498(5) . ?
C44 C45 1.396(6) . ?
C44 C49 1.394(6) . ?
C45 C46 1.425(5) . ?
C46 C47 1.399(6) . ?
C46 C50 1.516(6) . ?
C47 H47 0.9500 . ?
C47 C48 1.384(6) . ?
C48 C49 1.391(6) . ?
C48 C60 1.519(6) . ?
C49 H49 0.9500 . ?
C50 C54 1.556(5) . ?
C50 C55 1.541(5) . ?
C50 C58 1.540(6) . ?
C51 H51 1.0000 . ?
C51 C54 1.528(7) . ?
C51 C56 1.527(7) . ?
C51 C59 1.530(7) . ?
C52 H52 1.0000 . ?
C52 C56 1.542(6) . ?
C52 C57 1.529(8) . ?
C52 C58 1.535(7) . ?
C53 H53 1.0000 . ?
C53 C55 1.523(6) . ?
C53 C57 1.511(7) . ?
C53 C59 1.540(6) . ?
C54 H54A 0.9900 . ?
C54 H54B 0.9900 . ?
C55 H55A 0.9900 . ?
C55 H55B 0.9900 . ?
C56 H56A 0.9900 . ?
C56 H56B 0.9900 . ?
C57 H57A 0.9900 . ?
C57 H57B 0.9900 . ?
C58 H58A 0.9900 . ?
C58 H58B 0.9900 . ?
C59 H59A 0.9900 . ?
C59 H59B 0.9900 . ?
C60 H60A 0.9800 . ?
C60 H60B 0.9800 . ?
C60 H60C 0.9800 . ?
C60 H60D 0.9800 . ?
C60 H60E 0.9800 . ?
C60 H60F 0.9800 . ?
C61 H61A 0.9900 . ?
C61 H61B 0.9900 . ?
C61 C62 1.497(6) . ?
C62 H62A 0.9900 . ?
C62 H62B 0.9900 . ?
C63 H63A 0.9900 . ?
C63 H63B 0.9900 . ?
C63 C64 1.498(6) . ?
C64 H64A 0.9900 . ?
C64 H64B 0.9900 . ?
C65 C66 1.386(7) . ?
C65 C70 1.402(7) . ?
C66 H66 0.9500 . ?
C66 C67 1.377(7) . ?
C67 H67 0.9500 . ?
C67 C68 1.362(9) . ?
C68 H68 0.9500 . ?
C68 C69 1.383(8) . ?
C69 H69 0.9500 . ?
C69 C70 1.385(6) . ?
C71 H71A 0.9900 . ?
C71 H71B 0.9900 . ?
C71 C72 1.504(8) . ?
C72 H72A 0.9900 . ?
C72 H72B 0.9900 . ?
C73 H73A 0.9900 . ?
C73 H73B 0.9900 . ?
C73 C74 1.508(7) . ?
C74 H74A 0.9900 . ?
C74 H74B 0.9900 . ?
C75 C76 1.380(6) . ?
C75 C80 1.411(6) . ?
C76 H76 0.9500 . ?
C76 C77 1.384(7) . ?
C77 H77 0.9500 . ?
C77 C78 1.374(7) . ?
C78 H78 0.9500 . ?
C78 C79 1.391(6) . ?
C79 H79 0.9500 . ?
C79 C80 1.381(6) . ?
C101 H101 0.9500 . ?
C101 C102 1.3900 . ?
C101 C106 1.3900 . ?
C102 H102 0.9500 . ?
C102 C103 1.3900 . ?
C103 H103 0.9500 . ?
C103 C104 1.3900 . ?
C104 H104 0.9500 . ?
C104 C105 1.3900 . ?
C105 H105 0.9500 . ?
C105 C106 1.3900 . ?
C106 H106 0.9500 . ?
C111 H11A 0.9800 . ?
C111 H11B 0.9800 . ?
C111 H11C 0.9800 . ?
C111 C112 1.33(2) . ?
C112 H11D 0.9900 . ?
C112 H11E 0.9900 . ?
C112 O113 1.378(17) . ?
O113 C114 1.349(17) . ?
C114 H11F 0.9900 . ?
C114 H11G 0.9900 . ?
C114 C115 1.48(2) . ?
C115 H11H 0.9800 . ?
C115 H11I 0.9800 . ?
C115 H11J 0.9800 . ?

loop_
_geom_angle_atom_site_label_1
_geom_angle_atom_site_label_2
_geom_angle_atom_site_label_3
_geom_angle
_geom_angle_site_symmetry_1
_geom_angle_site_symmetry_3
_geom_angle_publ_flag
S1 U1 N1 134.38(7) . . ?
S1 U1 N2 146.34(6) . . ?
S1 U1 N3 148.04(7) . . ?
O1 U1 S1 86.37(7) . . ?
O1 U1 O3 134.92(10) . . ?
O1 U1 N1 68.02(9) . . ?
O1 U1 N2 74.44(9) . . ?
O1 U1 N3 124.72(9) . . ?
O2 U1 S1 93.39(7) . . ?
O2 U1 O1 108.45(10) . . ?
O2 U1 O3 116.45(10) . . ?
O2 U1 N1 129.69(9) . . ?
O2 U1 N2 67.90(9) . . ?
O2 U1 N3 84.06(10) . . ?
O3 U1 S1 87.12(7) . . ?
O3 U1 N1 85.83(10) . . ?
O3 U1 N2 125.96(9) . . ?
O3 U1 N3 66.11(9) . . ?
N1 U1 N2 62.88(9) . . ?
N1 U1 N3 63.72(10) . . ?
N3 U1 N2 60.77(8) . . ?
S1 K1 C57 72.92(9) . . ?
S1 K1 C62 70.17(8) . . ?
S1 K1 C63 73.88(9) . . ?
S1 K1 C72 135.46(10) . . ?
S1 K1 C73 104.86(10) . . ?
O4 K1 S1 96.70(7) . . ?
O4 K1 O5 59.78(8) . . ?
O4 K1 O6 109.80(9) . . ?
O4 K1 O7 123.52(9) . . ?
O4 K1 O8 115.17(10) . . ?
O4 K1 O9 55.77(8) . . ?
O4 K1 C57 165.95(12) . . ?
O4 K1 C62 45.48(9) . . ?
O4 K1 C63 84.15(10) . . ?
O4 K1 C72 111.11(11) . . ?
O4 K1 C73 96.79(10) . . ?
O5 K1 S1 85.47(7) . . ?
O5 K1 O7 105.36(9) . . ?
O5 K1 C57 109.01(12) . . ?
O5 K1 C62 25.75(9) . . ?
O5 K1 C63 25.46(10) . . ?
O5 K1 C72 138.43(12) . . ?
O5 K1 C73 155.74(11) . . ?
O6 K1 S1 106.61(8) . . ?
O6 K1 O5 57.57(8) . . ?
O6 K1 O7 54.05(9) . . ?
O6 K1 O9 134.31(10) . . ?
O6 K1 C57 65.73(12) . . ?
O6 K1 C62 82.57(10) . . ?
O6 K1 C63 44.86(10) . . ?
O6 K1 C72 96.09(12) . . ?
O6 K1 C73 135.49(11) . . ?
O7 K1 S1 138.61(7) . . ?
O7 K1 C57 65.76(10) . . ?
O7 K1 C62 130.51(10) . . ?
O7 K1 C63 98.86(11) . . ?
O7 K1 C72 42.11(11) . . ?
O7 K1 C73 81.59(11) . . ?
O8 K1 S1 114.67(8) . . ?
O8 K1 O5 159.86(10) . . ?
O8 K1 O6 112.57(10) . . ?
O8 K1 O7 59.63(10) . . ?
O8 K1 O9 59.45(9) . . ?
O8 K1 C57 78.30(13) . . ?
O8 K1 C62 160.20(10) . . ?
O8 K1 C63 156.34(11) . . ?
O8 K1 C72 21.73(12) . . ?
O8 K1 C73 23.56(10) . . ?
O9 K1 S1 117.51(7) . . ?
O9 K1 O5 112.94(9) . . ?
O9 K1 O7 95.23(9) . . ?
O9 K1 C57 137.29(12) . . ?
O9 K1 C62 100.94(9) . . ?
O9 K1 C63 138.40(10) . . ?
O9 K1 C72 60.50(11) . . ?
O9 K1 C73 42.81(10) . . ?
C57 K1 C72 82.87(13) . . ?
C57 K1 C73 95.08(13) . . ?
C62 K1 C57 120.72(13) . . ?
C62 K1 C63 42.24(10) . . ?
C62 K1 C72 152.23(12) . . ?
C62 K1 C73 138.21(11) . . ?
C63 K1 C57 83.84(13) . . ?
C63 K1 C72 140.61(13) . . ?
C63 K1 C73 178.53(13) . . ?
C73 K1 C72 40.01(13) . . ?
U1 S1 K1 142.16(5) . . ?
C9 O1 U1 145.2(2) . . ?
C27 O2 U1 153.4(2) . . ?
C45 O3 U1 154.3(2) . . ?
C61 O4 K1 116.0(2) . . ?
C80 O4 K1 127.5(2) . . ?
C80 O4 C61 115.9(3) . . ?
C62 O5 K1 94.5(2) . . ?
C63 O5 K1 94.9(2) . . ?
C63 O5 C62 112.4(3) . . ?
C64 O6 K1 114.8(2) . . ?
C65 O6 K1 128.4(3) . . ?
C65 O6 C64 116.7(4) . . ?
C70 O7 K1 123.8(3) . . ?
C70 O7 C71 117.1(4) . . ?
C71 O7 K1 114.0(3) . . ?
C72 O8 K1 111.4(3) . . ?
C72 O8 C73 114.5(4) . . ?
C73 O8 K1 106.2(2) . . ?
C74 O9 K1 120.0(2) . . ?
C75 O9 K1 123.7(2) . . ?
C75 O9 C74 116.2(3) . . ?
C1 N1 U1 118.3(2) . . ?
C1 N1 C7 111.9(3) . . ?
C6 N1 U1 106.1(2) . . ?
C6 N1 C1 111.0(3) . . ?
C6 N1 C7 107.5(3) . . ?
C7 N1 U1 101.1(2) . . ?
C2 N2 U1 104.4(2) . . ?
C2 N2 C3 110.5(3) . . ?
C2 N2 C25 108.7(3) . . ?
C3 N2 U1 117.2(2) . . ?
C3 N2 C25 110.0(3) . . ?
C25 N2 U1 105.6(2) . . ?
C4 N3 U1 107.4(2) . . ?
C4 N3 C5 112.3(3) . . ?
C4 N3 C43 106.4(3) . . ?
C5 N3 U1 112.1(2) . . ?
C5 N3 C43 110.9(3) . . ?
C43 N3 U1 107.4(2) . . ?
N1 C1 H1A 108.7 . . ?
N1 C1 H1B 108.7 . . ?
N1 C1 C2 114.4(3) . . ?
H1A C1 H1B 107.6 . . ?
C2 C1 H1A 108.7 . . ?
C2 C1 H1B 108.7 . . ?
N2 C2 C1 113.1(3) . . ?
N2 C2 H2A 109.0 . . ?
N2 C2 H2B 109.0 . . ?
C1 C2 H2A 109.0 . . ?
C1 C2 H2B 109.0 . . ?
H2A C2 H2B 107.8 . . ?
N2 C3 H3A 109.2 . . ?
N2 C3 H3B 109.2 . . ?
N2 C3 C4 112.1(3) . . ?
H3A C3 H3B 107.9 . . ?
C4 C3 H3A 109.2 . . ?
C4 C3 H3B 109.2 . . ?
N3 C4 C3 113.0(3) . . ?
N3 C4 H4A 109.0 . . ?
N3 C4 H4B 109.0 . . ?
C3 C4 H4A 109.0 . . ?
C3 C4 H4B 109.0 . . ?
H4A C4 H4B 107.8 . . ?
N3 C5 H5A 108.9 . . ?
N3 C5 H5B 108.9 . . ?
N3 C5 C6 113.3(3) . . ?
H5A C5 H5B 107.7 . . ?
C6 C5 H5A 108.9 . . ?
C6 C5 H5B 108.9 . . ?
N1 C6 C5 113.9(3) . . ?
N1 C6 H6A 108.8 . . ?
N1 C6 H6B 108.8 . . ?
C5 C6 H6A 108.8 . . ?
C5 C6 H6B 108.8 . . ?
H6A C6 H6B 107.7 . . ?
N1 C7 H7A 108.1 . . ?
N1 C7 H7B 108.1 . . ?
N1 C7 C8 116.9(3) . . ?
H7A C7 H7B 107.3 . . ?
C8 C7 H7A 108.1 . . ?
C8 C7 H7B 108.1 . . ?
C9 C8 C7 119.3(4) . . ?
C13 C8 C7 120.1(4) . . ?
C13 C8 C9 120.5(4) . . ?
O1 C9 C8 118.9(3) . . ?
O1 C9 C10 121.8(3) . . ?
C8 C9 C10 119.2(4) . . ?
C9 C10 C14 121.0(3) . . ?
C11 C10 C9 117.1(4) . . ?
C11 C10 C14 121.9(4) . . ?
C10 C11 H11 118.0 . . ?
C12 C11 C10 124.0(4) . . ?
C12 C11 H11 118.0 . . ?
C11 C12 C24 120.4(4) . . ?
C13 C12 C11 117.7(4) . . ?
C13 C12 C24 122.0(4) . . ?
C8 C13 H13 119.3 . . ?
C12 C13 C8 121.5(4) . . ?
C12 C13 H13 119.3 . . ?
C10 C14 C18 109.6(3) . . ?
C10 C14 C19 112.8(3) . . ?
C10 C14 C22 111.0(3) . . ?
C18 C14 C19 107.3(3) . . ?
C18 C14 C22 108.8(3) . . ?
C19 C14 C22 107.1(3) . . ?
C18 C15 H15 110.0 . . ?
C18 C15 C20 108.9(3) . . ?
C18 C15 C23 107.9(3) . . ?
C20 C15 H15 110.0 . . ?
C23 C15 H15 110.0 . . ?
C23 C15 C20 110.1(4) . . ?
C20 C16 H16 109.1 . . ?
C20 C16 C21 109.1(4) . . ?
C20 C16 C22 110.2(4) . . ?
C21 C16 H16 109.1 . . ?
C22 C16 H16 109.1 . . ?
C22 C16 C21 110.2(3) . . ?
C19 C17 H17 109.2 . . ?
C19 C17 C21 109.9(4) . . ?
C21 C17 H17 109.2 . . ?
C23 C17 H17 109.2 . . ?
C23 C17 C19 110.0(4) . . ?
C23 C17 C21 109.3(4) . . ?
C14 C18 H18A 109.2 . . ?
C14 C18 H18B 109.2 . . ?
C15 C18 C14 112.0(3) . . ?
C15 C18 H18A 109.2 . . ?
C15 C18 H18B 109.2 . . ?
H18A C18 H18B 107.9 . . ?
C14 C19 H19A 109.5 . . ?
C14 C19 H19B 109.5 . . ?
C17 C19 C14 110.8(3) . . ?
C17 C19 H19A 109.5 . . ?
C17 C19 H19B 109.5 . . ?
H19A C19 H19B 108.1 . . ?
C15 C20 H20A 109.7 . . ?
C15 C20 H20B 109.7 . . ?
C16 C20 C15 109.6(3) . . ?
C16 C20 H20A 109.7 . . ?
C16 C20 H20B 109.7 . . ?
H20A C20 H20B 108.2 . . ?
C16 C21 H21A 109.9 . . ?
C16 C21 H21B 109.9 . . ?
C17 C21 C16 108.9(4) . . ?
C17 C21 H21A 109.9 . . ?
C17 C21 H21B 109.9 . . ?
H21A C21 H21B 108.3 . . ?
C14 C22 H22A 109.5 . . ?
C14 C22 H22B 109.5 . . ?
C16 C22 C14 110.6(3) . . ?
C16 C22 H22A 109.5 . . ?
C16 C22 H22B 109.5 . . ?
H22A C22 H22B 108.1 . . ?
C15 C23 H23A 109.8 . . ?
C15 C23 H23B 109.8 . . ?
C17 C23 C15 109.5(3) . . ?
C17 C23 H23A 109.8 . . ?
C17 C23 H23B 109.8 . . ?
H23A C23 H23B 108.2 . . ?
C12 C24 H24A 109.5 . . ?
C12 C24 H24B 109.5 . . ?
C12 C24 H24C 109.5 . . ?
H24A C24 H24B 109.5 . . ?
H24A C24 H24C 109.5 . . ?
H24B C24 H24C 109.5 . . ?
N2 C25 H25A 108.6 . . ?
N2 C25 H25B 108.6 . . ?
N2 C25 C26 114.7(3) . . ?
H25A C25 H25B 107.6 . . ?
C26 C25 H25A 108.6 . . ?
C26 C25 H25B 108.6 . . ?
C27 C26 C25 119.1(3) . . ?
C31 C26 C25 121.4(3) . . ?
C31 C26 C27 119.4(3) . . ?
O2 C27 C26 118.3(3) . . ?
O2 C27 C28 121.2(3) . . ?
C26 C27 C28 120.5(3) . . ?
C27 C28 C32 120.6(3) . . ?
C29 C28 C27 116.9(3) . . ?
C29 C28 C32 122.3(4) . . ?
C28 C29 H29 118.3 . . ?
C30 C29 C28 123.4(4) . . ?
C30 C29 H29 118.3 . . ?
C29 C30 C42 120.6(4) . . ?
C31 C30 C29 117.9(3) . . ?
C31 C30 C42 121.5(4) . . ?
C26 C31 H31 119.2 . . ?
C30 C31 C26 121.7(3) . . ?
C30 C31 H31 119.2 . . ?
C28 C32 C36 112.2(3) . . ?
C28 C32 C37 111.7(3) . . ?
C28 C32 C40 108.4(3) . . ?
C36 C32 C37 108.3(4) . . ?
C36 C32 C40 107.3(3) . . ?
C37 C32 C40 108.8(3) . . ?
C36 C33 H33 109.3 . . ?
C38 C33 H33 109.3 . . ?
C38 C33 C36 109.3(4) . . ?
C41 C33 H33 109.3 . . ?
C41 C33 C36 110.4(5) . . ?
C41 C33 C38 109.1(5) . . ?
C38 C34 H34 109.7 . . ?
C38 C34 C40 108.6(4) . . ?
C39 C34 H34 109.7 . . ?
C39 C34 C38 110.6(4) . . ?
C39 C34 C40 108.6(4) . . ?
C40 C34 H34 109.7 . . ?
C37 C35 H35 109.4 . . ?
C39 C35 H35 109.4 . . ?
C39 C35 C37 108.4(4) . . ?
C39 C35 C41 111.1(5) . . ?
C41 C35 H35 109.4 . . ?
C41 C35 C37 109.3(5) . . ?
C32 C36 C33 110.7(4) . . ?
C32 C36 H36A 109.5 . . ?
C32 C36 H36B 109.5 . . ?
C33 C36 H36A 109.5 . . ?
C33 C36 H36B 109.5 . . ?
H36A C36 H36B 108.1 . . ?
C32 C37 C35 109.8(4) . . ?
C32 C37 H37A 109.7 . . ?
C32 C37 H37B 109.7 . . ?
C35 C37 H37A 109.7 . . ?
C35 C37 H37B 109.7 . . ?
H37A C37 H37B 108.2 . . ?
C33 C38 C34 110.3(5) . . ?
C33 C38 H38A 109.6 . . ?
C33 C38 H38B 109.6 . . ?
C34 C38 H38A 109.6 . . ?
C34 C38 H38B 109.6 . . ?
H38A C38 H38B 108.1 . . ?
C34 C39 C35 109.4(4) . . ?
C34 C39 H39A 109.8 . . ?
C34 C39 H39B 109.8 . . ?
C35 C39 H39A 109.8 . . ?
C35 C39 H39B 109.8 . . ?
H39A C39 H39B 108.2 . . ?
C32 C40 H40A 109.5 . . ?
C32 C40 H40B 109.5 . . ?
C34 C40 C32 110.9(3) . . ?
C34 C40 H40A 109.5 . . ?
C34 C40 H40B 109.5 . . ?
H40A C40 H40B 108.0 . . ?
C33 C41 C35 109.3(5) . . ?
C33 C41 H41A 109.8 . . ?
C33 C41 H41B 109.8 . . ?
C35 C41 H41A 109.8 . . ?
C35 C41 H41B 109.8 . . ?
H41A C41 H41B 108.3 . . ?
C30 C42 H42A 109.5 . . ?
C30 C42 H42B 109.5 . . ?
C30 C42 H42C 109.5 . . ?
H42A C42 H42B 109.5 . . ?
H42A C42 H42C 109.5 . . ?
H42B C42 H42C 109.5 . . ?
N3 C43 H43A 108.4 . . ?
N3 C43 H43B 108.4 . . ?
N3 C43 C44 115.5(3) . . ?
H43A C43 H43B 107.5 . . ?
C44 C43 H43A 108.4 . . ?
C44 C43 H43B 108.4 . . ?
C45 C44 C43 118.7(3) . . ?
C49 C44 C43 120.4(4) . . ?
C49 C44 C45 120.9(4) . . ?
O3 C45 C44 118.3(3) . . ?
O3 C45 C46 122.3(4) . . ?
C44 C45 C46 119.3(4) . . ?
C45 C46 C50 121.3(3) . . ?
C47 C46 C45 117.0(4) . . ?
C47 C46 C50 121.6(4) . . ?
C46 C47 H47 117.9 . . ?
C48 C47 C46 124.3(4) . . ?
C48 C47 H47 117.9 . . ?
C47 C48 C49 117.3(4) . . ?
C47 C48 C60 120.8(4) . . ?
C49 C48 C60 121.8(4) . . ?
C44 C49 H49 119.4 . . ?
C48 C49 C44 121.1(4) . . ?
C48 C49 H49 119.4 . . ?
C46 C50 C54 112.7(3) . . ?
C46 C50 C55 109.2(3) . . ?
C46 C50 C58 111.1(3) . . ?
C55 C50 C54 107.8(3) . . ?
C58 C50 C54 106.3(3) . . ?
C58 C50 C55 109.6(3) . . ?
C54 C51 H51 109.1 . . ?
C54 C51 C59 109.5(4) . . ?
C56 C51 H51 109.1 . . ?
C56 C51 C54 109.7(4) . . ?
C56 C51 C59 110.2(5) . . ?
C59 C51 H51 109.1 . . ?
C56 C52 H52 109.5 . . ?
C57 C52 H52 109.5 . . ?
C57 C52 C56 109.9(4) . . ?
C57 C52 C58 108.9(4) . . ?
C58 C52 H52 109.5 . . ?
C58 C52 C56 109.4(4) . . ?
C55 C53 H53 109.4 . . ?
C55 C53 C59 110.1(4) . . ?
C57 C53 H53 109.4 . . ?
C57 C53 C55 108.5(4) . . ?
C57 C53 C59 110.0(4) . . ?
C59 C53 H53 109.4 . . ?
C50 C54 H54A 109.4 . . ?
C50 C54 H54B 109.4 . . ?
C51 C54 C50 111.3(4) . . ?
C51 C54 H54A 109.4 . . ?
C51 C54 H54B 109.4 . . ?
H54A C54 H54B 108.0 . . ?
C50 C55 H55A 109.5 . . ?
C50 C55 H55B 109.5 . . ?
C53 C55 C50 110.8(4) . . ?
C53 C55 H55A 109.5 . . ?
C53 C55 H55B 109.5 . . ?
H55A C55 H55B 108.1 . . ?
C51 C56 C52 108.4(4) . . ?
C51 C56 H56A 110.0 . . ?
C51 C56 H56B 110.0 . . ?
C52 C56 H56A 110.0 . . ?
C52 C56 H56B 110.0 . . ?
H56A C56 H56B 108.4 . . ?
K1 C57 H57A 42.2 . . ?
K1 C57 H57B 66.0 . . ?
C52 C57 K1 126.7(3) . . ?
C52 C57 H57A 109.5 . . ?
C52 C57 H57B 109.5 . . ?
C53 C57 K1 121.0(3) . . ?
C53 C57 C52 110.6(4) . . ?
C53 C57 H57A 109.5 . . ?
C53 C57 H57B 109.5 . . ?
H57A C57 H57B 108.1 . . ?
C50 C58 H58A 109.5 . . ?
C50 C58 H58B 109.5 . . ?
C52 C58 C50 110.5(4) . . ?
C52 C58 H58A 109.5 . . ?
C52 C58 H58B 109.5 . . ?
H58A C58 H58B 108.1 . . ?
C51 C59 C53 108.7(4) . . ?
C51 C59 H59A 109.9 . . ?
C51 C59 H59B 109.9 . . ?
C53 C59 H59A 109.9 . . ?
C53 C59 H59B 109.9 . . ?
H59A C59 H59B 108.3 . . ?
C48 C60 H60A 109.5 . . ?
C48 C60 H60B 109.5 . . ?
C48 C60 H60C 109.5 . . ?
C48 C60 H60D 109.5 . . ?
C48 C60 H60E 109.5 . . ?
C48 C60 H60F 109.5 . . ?
H60A C60 H60B 109.5 . . ?
H60A C60 H60C 109.5 . . ?
H60B C60 H60C 109.5 . . ?
H60D C60 H60E 109.5 . . ?
H60D C60 H60F 109.5 . . ?
H60E C60 H60F 109.5 . . ?
O4 C61 H61A 110.1 . . ?
O4 C61 H61B 110.1 . . ?
O4 C61 C62 108.0(3) . . ?
H61A C61 H61B 108.4 . . ?
C62 C61 H61A 110.1 . . ?
C62 C61 H61B 110.1 . . ?
K1 C62 H62A 63.9 . . ?
K1 C62 H62B 159.8 . . ?
O5 C62 K1 59.75(19) . . ?
O5 C62 C61 107.4(3) . . ?
O5 C62 H62A 110.2 . . ?
O5 C62 H62B 110.2 . . ?
C61 C62 K1 89.9(2) . . ?
C61 C62 H62A 110.2 . . ?
C61 C62 H62B 110.2 . . ?
H62A C62 H62B 108.5 . . ?
K1 C63 H63A 157.1 . . ?
K1 C63 H63B 62.1 . . ?
O5 C63 K1 59.6(2) . . ?
O5 C63 H63A 110.2 . . ?
O5 C63 H63B 110.2 . . ?
O5 C63 C64 107.5(4) . . ?
H63A C63 H63B 108.5 . . ?
C64 C63 K1 92.7(3) . . ?
C64 C63 H63A 110.2 . . ?
C64 C63 H63B 110.2 . . ?
O6 C64 C63 107.5(3) . . ?
O6 C64 H64A 110.2 . . ?
O6 C64 H64B 110.2 . . ?
C63 C64 H64A 110.2 . . ?
C63 C64 H64B 110.2 . . ?
H64A C64 H64B 108.5 . . ?
O6 C65 C66 124.2(5) . . ?
O6 C65 C70 115.7(4) . . ?
C66 C65 C70 120.2(4) . . ?
C65 C66 H66 120.1 . . ?
C67 C66 C65 119.9(5) . . ?
C67 C66 H66 120.1 . . ?
C66 C67 H67 119.7 . . ?
C68 C67 C66 120.6(6) . . ?
C68 C67 H67 119.7 . . ?
C67 C68 H68 119.9 . . ?
C67 C68 C69 120.2(5) . . ?
C69 C68 H68 119.9 . . ?
C68 C69 H69 119.6 . . ?
C68 C69 C70 120.8(5) . . ?
C70 C69 H69 119.6 . . ?
O7 C70 C65 116.7(4) . . ?
O7 C70 C69 124.9(5) . . ?
C69 C70 C65 118.4(5) . . ?
O7 C71 H71A 110.2 . . ?
O7 C71 H71B 110.2 . . ?
O7 C71 C72 107.7(4) . . ?
H71A C71 H71B 108.5 . . ?
C72 C71 H71A 110.2 . . ?
C72 C71 H71B 110.2 . . ?
K1 C72 H72A 155.9 . . ?
K1 C72 H72B 80.5 . . ?
O8 C72 K1 46.8(2) . . ?
O8 C72 C71 110.0(4) . . ?
O8 C72 H72A 109.7 . . ?
O8 C72 H72B 109.7 . . ?
C71 C72 K1 87.3(3) . . ?
C71 C72 H72A 109.7 . . ?
C71 C72 H72B 109.7 . . ?
H72A C72 H72B 108.2 . . ?
K1 C73 H73A 157.2 . . ?
K1 C73 H73B 76.7 . . ?
O8 C73 K1 50.3(2) . . ?
O8 C73 H73A 108.6 . . ?
O8 C73 H73B 108.6 . . ?
O8 C73 C74 114.8(4) . . ?
H73A C73 H73B 107.6 . . ?
C74 C73 K1 90.5(3) . . ?
C74 C73 H73A 108.6 . . ?
C74 C73 H73B 108.6 . . ?
O9 C74 C73 106.1(4) . . ?
O9 C74 H74A 110.5 . . ?
O9 C74 H74B 110.5 . . ?
C73 C74 H74A 110.5 . . ?
C73 C74 H74B 110.5 . . ?
H74A C74 H74B 108.7 . . ?
O9 C75 C76 125.2(4) . . ?
O9 C75 C80 115.7(4) . . ?
C76 C75 C80 119.1(4) . . ?
C75 C76 H76 119.8 . . ?
C75 C76 C77 120.3(4) . . ?
C77 C76 H76 119.8 . . ?
C76 C77 H77 119.6 . . ?
C78 C77 C76 120.8(4) . . ?
C78 C77 H77 119.6 . . ?
C77 C78 H78 120.1 . . ?
C77 C78 C79 119.7(4) . . ?
C79 C78 H78 120.1 . . ?
C78 C79 H79 119.9 . . ?
C80 C79 C78 120.2(4) . . ?
C80 C79 H79 119.9 . . ?
O4 C80 C75 115.6(4) . . ?
O4 C80 C79 124.4(4) . . ?
C79 C80 C75 119.9(4) . . ?
C102 C101 H101 120.0 . . ?
C102 C101 C106 120.0 . . ?
C106 C101 H101 120.0 . . ?
C101 C102 H102 120.0 . . ?
C103 C102 C101 120.0 . . ?
C103 C102 H102 120.0 . . ?
C102 C103 H103 120.0 . . ?
C102 C103 C104 120.0 . . ?
C104 C103 H103 120.0 . . ?
C103 C104 H104 120.0 . . ?
C105 C104 C103 120.0 . . ?
C105 C104 H104 120.0 . . ?
C104 C105 H105 120.0 . . ?
C104 C105 C106 120.0 . . ?
C106 C105 H105 120.0 . . ?
C101 C106 H106 120.0 . . ?
C105 C106 C101 120.0 . . ?
C105 C106 H106 120.0 . . ?
H11A C111 H11B 109.5 . . ?
H11A C111 H11C 109.5 . . ?
H11B C111 H11C 109.5 . . ?
C112 C111 H11A 109.5 . . ?
C112 C111 H11B 109.5 . . ?
C112 C111 H11C 109.5 . . ?
C111 C112 H11D 108.4 . . ?
C111 C112 H11E 108.4 . . ?
C111 C112 O113 115.5(15) . . ?
H11D C112 H11E 107.5 . . ?
O113 C112 H11D 108.4 . . ?
O113 C112 H11E 108.4 . . ?
C114 O113 C112 115.4(12) . . ?
O113 C114 H11F 109.3 . . ?
O113 C114 H11G 109.3 . . ?
O113 C114 C115 111.7(12) . . ?
H11F C114 H11G 107.9 . . ?
C115 C114 H11F 109.3 . . ?
C115 C114 H11G 109.3 . . ?
C114 C115 H11H 109.5 . . ?
C114 C115 H11I 109.5 . . ?
C114 C115 H11J 109.5 . . ?
H11H C115 H11I 109.5 . . ?
H11H C115 H11J 109.5 . . ?
H11I C115 H11J 109.5 . . ?

loop_
_geom_torsion_atom_site_label_1
_geom_torsion_atom_site_label_2
_geom_torsion_atom_site_label_3
_geom_torsion_atom_site_label_4
_geom_torsion
_geom_torsion_site_symmetry_1
_geom_torsion_site_symmetry_2
_geom_torsion_site_symmetry_3
_geom_torsion_site_symmetry_4
_geom_torsion_publ_flag
U1 O1 C9 C8 -17.3(6) . . . . ?
U1 O1 C9 C10 163.8(3) . . . . ?
U1 O2 C27 C26 25.8(7) . . . . ?
U1 O2 C27 C28 -154.4(4) . . . . ?
U1 O3 C45 C44 22.2(8) . . . . ?
U1 O3 C45 C46 -157.5(4) . . . . ?
U1 N1 C1 C2 -4.2(4) . . . . ?
U1 N1 C6 C5 -64.2(3) . . . . ?
U1 N1 C7 C8 80.2(3) . . . . ?
U1 N2 C2 C1 -57.6(3) . . . . ?
U1 N2 C3 C4 -14.2(4) . . . . ?
U1 N2 C25 C26 74.7(3) . . . . ?
U1 N3 C4 C3 -62.3(3) . . . . ?
U1 N3 C5 C6 -9.0(4) . . . . ?
U1 N3 C43 C44 75.3(4) . . . . ?
K1 O4 C61 C62 7.9(4) . . . . ?
K1 O4 C80 C75 -11.3(6) . . . . ?
K1 O4 C80 C79 170.2(4) . . . . ?
K1 O5 C62 C61 79.4(3) . . . . ?
K1 O5 C63 C64 -82.7(3) . . . . ?
K1 O6 C64 C63 -2.3(5) . . . . ?
K1 O6 C65 C66 173.1(4) . . . . ?
K1 O6 C65 C70 -6.7(6) . . . . ?
K1 O7 C70 C65 12.6(5) . . . . ?
K1 O7 C70 C69 -169.5(4) . . . . ?
K1 O7 C71 C72 -32.9(5) . . . . ?
K1 O8 C72 C71 -65.8(4) . . . . ?
K1 O8 C73 C74 -68.2(4) . . . . ?
K1 O9 C74 C73 -9.1(5) . . . . ?
K1 O9 C75 C76 -169.9(4) . . . . ?
K1 O9 C75 C80 10.5(6) . . . . ?
K1 C63 C64 O6 1.8(4) . . . . ?
K1 C73 C74 O9 6.5(4) . . . . ?
O1 C9 C10 C11 -178.5(3) . . . . ?
O1 C9 C10 C14 1.9(6) . . . . ?
O2 C27 C28 C29 176.3(3) . . . . ?
O2 C27 C28 C32 -8.2(5) . . . . ?
O3 C45 C46 C47 176.7(4) . . . . ?
O3 C45 C46 C50 -6.1(6) . . . . ?
O4 C61 C62 K1 -5.9(3) . . . . ?
O4 C61 C62 O5 -64.0(4) . . . . ?
O5 C63 C64 O6 60.8(5) . . . . ?
O6 C65 C66 C67 -178.4(5) . . . . ?
O6 C65 C70 O7 -4.1(6) . . . . ?
O6 C65 C70 C69 177.8(4) . . . . ?
O7 C71 C72 K1 24.5(4) . . . . ?
O7 C71 C72 O8 66.3(5) . . . . ?
O8 C73 C74 O9 52.1(5) . . . . ?
O9 C75 C76 C77 -178.3(5) . . . . ?
O9 C75 C80 O4 -0.1(6) . . . . ?
O9 C75 C80 C79 178.5(4) . . . . ?
N1 C1 C2 N2 45.0(4) . . . . ?
N1 C7 C8 C9 -47.9(5) . . . . ?
N1 C7 C8 C13 135.2(4) . . . . ?
N2 C3 C4 N3 52.6(4) . . . . ?
N2 C25 C26 C27 -60.7(4) . . . . ?
N2 C25 C26 C31 123.1(4) . . . . ?
N3 C5 C6 N1 50.1(4) . . . . ?
N3 C43 C44 C45 -56.9(5) . . . . ?
N3 C43 C44 C49 123.0(4) . . . . ?
C1 N1 C6 C5 65.6(4) . . . . ?
C1 N1 C7 C8 -46.7(5) . . . . ?
C2 N2 C3 C4 -133.6(3) . . . . ?
C2 N2 C25 C26 -173.8(3) . . . . ?
C3 N2 C2 C1 69.2(4) . . . . ?
C3 N2 C25 C26 -52.7(4) . . . . ?
C4 N3 C5 C6 -130.0(3) . . . . ?
C4 N3 C43 C44 -169.9(3) . . . . ?
C5 N3 C4 C3 61.4(4) . . . . ?
C5 N3 C43 C44 -47.5(4) . . . . ?
C6 N1 C1 C2 -127.2(3) . . . . ?
C6 N1 C7 C8 -168.8(3) . . . . ?
C7 N1 C1 C2 112.7(4) . . . . ?
C7 N1 C6 C5 -171.8(3) . . . . ?
C7 C8 C9 O1 1.9(5) . . . . ?
C7 C8 C9 C10 -179.1(3) . . . . ?
C7 C8 C13 C12 176.5(4) . . . . ?
C8 C9 C10 C11 2.6(5) . . . . ?
C8 C9 C10 C14 -177.0(4) . . . . ?
C9 C8 C13 C12 -0.3(6) . . . . ?
C9 C10 C11 C12 -0.5(6) . . . . ?
C9 C10 C14 C18 58.9(5) . . . . ?
C9 C10 C14 C19 178.4(4) . . . . ?
C9 C10 C14 C22 -61.3(5) . . . . ?
C10 C11 C12 C13 -2.0(6) . . . . ?
C10 C11 C12 C24 177.7(4) . . . . ?
C10 C14 C18 C15 -178.1(3) . . . . ?
C10 C14 C19 C17 -177.8(3) . . . . ?
C10 C14 C22 C16 176.7(3) . . . . ?
C11 C10 C14 C18 -120.7(4) . . . . ?
C11 C10 C14 C19 -1.2(5) . . . . ?
C11 C10 C14 C22 119.1(4) . . . . ?
C11 C12 C13 C8 2.4(6) . . . . ?
C13 C8 C9 O1 178.8(4) . . . . ?
C13 C8 C9 C10 -2.3(6) . . . . ?
C14 C10 C11 C12 179.1(4) . . . . ?
C18 C14 C19 C17 -57.0(4) . . . . ?
C18 C14 C22 C16 56.1(4) . . . . ?
C18 C15 C20 C16 -59.9(4) . . . . ?
C18 C15 C23 C17 60.7(4) . . . . ?
C19 C14 C18 C15 59.0(4) . . . . ?
C19 C14 C22 C16 -59.6(4) . . . . ?
C19 C17 C21 C16 58.8(5) . . . . ?
C19 C17 C23 C15 -60.7(4) . . . . ?
C20 C15 C18 C14 58.4(4) . . . . ?
C20 C15 C23 C17 -58.1(4) . . . . ?
C20 C16 C21 C17 62.1(5) . . . . ?
C20 C16 C22 C14 -59.8(4) . . . . ?
C21 C16 C20 C15 -60.0(4) . . . . ?
C21 C16 C22 C14 60.7(5) . . . . ?
C21 C17 C19 C14 -60.7(5) . . . . ?
C21 C17 C23 C15 60.1(4) . . . . ?
C22 C14 C18 C15 -56.5(4) . . . . ?
C22 C14 C19 C17 59.7(4) . . . . ?
C22 C16 C20 C15 61.1(4) . . . . ?
C22 C16 C21 C17 -59.1(5) . . . . ?
C23 C15 C18 C14 -61.1(4) . . . . ?
C23 C15 C20 C16 58.3(4) . . . . ?
C23 C17 C19 C14 59.6(4) . . . . ?
C23 C17 C21 C16 -62.0(5) . . . . ?
C24 C12 C13 C8 -177.3(4) . . . . ?
C25 N2 C2 C1 -170.0(3) . . . . ?
C25 N2 C3 C4 106.4(3) . . . . ?
C25 C26 C27 O2 5.7(5) . . . . ?
C25 C26 C27 C28 -174.0(3) . . . . ?
C25 C26 C31 C30 176.9(3) . . . . ?
C26 C27 C28 C29 -3.9(5) . . . . ?
C26 C27 C28 C32 171.5(3) . . . . ?
C27 C26 C31 C30 0.7(5) . . . . ?
C27 C28 C29 C30 2.9(6) . . . . ?
C27 C28 C32 C36 -177.6(4) . . . . ?
C27 C28 C32 C37 60.5(5) . . . . ?
C27 C28 C32 C40 -59.3(5) . . . . ?
C28 C29 C30 C31 -0.2(6) . . . . ?
C28 C29 C30 C42 177.7(4) . . . . ?
C28 C32 C36 C33 178.1(4) . . . . ?
C28 C32 C37 C35 -177.1(4) . . . . ?
C28 C32 C40 C34 179.0(3) . . . . ?
C29 C28 C32 C36 -2.4(5) . . . . ?
C29 C28 C32 C37 -124.4(4) . . . . ?
C29 C28 C32 C40 115.8(4) . . . . ?
C29 C30 C31 C26 -1.7(5) . . . . ?
C31 C26 C27 O2 -178.1(3) . . . . ?
C31 C26 C27 C28 2.2(5) . . . . ?
C32 C28 C29 C30 -172.4(4) . . . . ?
C36 C32 C37 C35 58.8(5) . . . . ?
C36 C32 C40 C34 -59.6(4) . . . . ?
C36 C33 C38 C34 60.0(6) . . . . ?
C36 C33 C41 C35 -60.0(6) . . . . ?
C37 C32 C36 C33 -58.0(5) . . . . ?
C37 C32 C40 C34 57.4(4) . . . . ?
C37 C35 C39 C34 -63.3(6) . . . . ?
C37 C35 C41 C33 60.5(6) . . . . ?
C38 C33 C36 C32 -60.4(6) . . . . ?
C38 C33 C41 C35 60.2(6) . . . . ?
C38 C34 C39 C35 -56.4(5) . . . . ?
C38 C34 C40 C32 60.2(5) . . . . ?
C39 C34 C38 C33 59.3(5) . . . . ?
C39 C34 C40 C32 -60.1(5) . . . . ?
C39 C35 C37 C32 60.7(6) . . . . ?
C39 C35 C41 C33 -59.0(6) . . . . ?
C40 C32 C36 C33 59.2(5) . . . . ?
C40 C32 C37 C35 -57.5(5) . . . . ?
C40 C34 C38 C33 -59.8(6) . . . . ?
C40 C34 C39 C35 62.7(5) . . . . ?
C41 C33 C36 C32 59.6(6) . . . . ?
C41 C33 C38 C34 -60.8(6) . . . . ?
C41 C35 C37 C32 -60.5(6) . . . . ?
C41 C35 C39 C34 56.7(5) . . . . ?
C42 C30 C31 C26 -179.6(4) . . . . ?
C43 N3 C4 C3 -177.1(3) . . . . ?
C43 N3 C5 C6 111.1(4) . . . . ?
C43 C44 C45 O3 3.6(6) . . . . ?
C43 C44 C45 C46 -176.7(4) . . . . ?
C43 C44 C49 C48 178.3(4) . . . . ?
C44 C45 C46 C47 -3.0(6) . . . . ?
C44 C45 C46 C50 174.3(4) . . . . ?
C45 C44 C49 C48 -1.7(7) . . . . ?
C45 C46 C47 C48 1.2(6) . . . . ?
C45 C46 C50 C54 179.4(4) . . . . ?
C45 C46 C50 C55 -60.7(5) . . . . ?
C45 C46 C50 C58 60.2(5) . . . . ?
C46 C47 C48 C49 0.4(7) . . . . ?
C46 C47 C48 C60 -179.9(5) . . . . ?
C46 C50 C54 C51 178.5(4) . . . . ?
C46 C50 C55 C53 179.5(3) . . . . ?
C46 C50 C58 C52 -177.1(4) . . . . ?
C47 C46 C50 C54 -3.4(5) . . . . ?
C47 C46 C50 C55 116.4(4) . . . . ?
C47 C46 C50 C58 -122.6(4) . . . . ?
C47 C48 C49 C44 -0.2(7) . . . . ?
C49 C44 C45 O3 -176.4(4) . . . . ?
C49 C44 C45 C46 3.3(6) . . . . ?
C50 C46 C47 C48 -176.1(4) . . . . ?
C54 C50 C55 C53 -57.8(4) . . . . ?
C54 C50 C58 C52 59.9(5) . . . . ?
C54 C51 C56 C52 -59.7(6) . . . . ?
C54 C51 C59 C53 59.9(5) . . . . ?
C55 C50 C54 C51 57.9(5) . . . . ?
C55 C50 C58 C52 -56.4(5) . . . . ?
C55 C53 C57 K1 -104.2(3) . . . . ?
C55 C53 C57 C52 61.9(5) . . . . ?
C55 C53 C59 C51 -60.4(6) . . . . ?
C56 C51 C54 C50 61.0(5) . . . . ?
C56 C51 C59 C53 -60.9(5) . . . . ?
C56 C52 C57 K1 -136.1(4) . . . . ?
C56 C52 C57 C53 58.8(5) . . . . ?
C56 C52 C58 C50 -62.3(5) . . . . ?
C57 C52 C56 C51 -59.1(6) . . . . ?
C57 C52 C58 C50 57.8(5) . . . . ?
C57 C53 C55 C50 -60.0(4) . . . . ?
C57 C53 C59 C51 59.1(5) . . . . ?
C58 C50 C54 C51 -59.6(5) . . . . ?
C58 C50 C55 C53 57.6(4) . . . . ?
C58 C52 C56 C51 60.4(6) . . . . ?
C58 C52 C57 K1 104.0(4) . . . . ?
C58 C52 C57 C53 -61.0(5) . . . . ?
C59 C51 C54 C50 -60.0(5) . . . . ?
C59 C51 C56 C52 60.9(5) . . . . ?
C59 C53 C55 C50 60.5(5) . . . . ?
C59 C53 C57 K1 135.3(3) . . . . ?
C59 C53 C57 C52 -58.6(5) . . . . ?
C60 C48 C49 C44 -179.9(5) . . . . ?
C61 O4 C80 C75 177.3(4) . . . . ?
C61 O4 C80 C79 -1.3(7) . . . . ?
C62 O5 C63 K1 -96.9(3) . . . . ?
C62 O5 C63 C64 -179.6(3) . . . . ?
C63 O5 C62 K1 97.2(3) . . . . ?
C63 O5 C62 C61 176.6(3) . . . . ?
C64 O6 C65 C66 -2.8(7) . . . . ?
C64 O6 C65 C70 177.4(4) . . . . ?
C65 O6 C64 C63 174.2(4) . . . . ?
C65 C66 C67 C68 0.1(9) . . . . ?
C66 C65 C70 O7 176.0(4) . . . . ?
C66 C65 C70 C69 -2.0(7) . . . . ?
C66 C67 C68 C69 -1.0(10) . . . . ?
C67 C68 C69 C70 0.4(9) . . . . ?
C68 C69 C70 O7 -176.7(5) . . . . ?
C68 C69 C70 C65 1.1(8) . . . . ?
C70 O7 C71 C72 171.4(4) . . . . ?
C70 C65 C66 C67 1.4(8) . . . . ?
C71 O7 C70 C65 165.7(4) . . . . ?
C71 O7 C70 C69 -16.4(7) . . . . ?
C72 O8 C73 K1 123.4(4) . . . . ?
C72 O8 C73 C74 55.2(5) . . . . ?
C73 O8 C72 K1 -120.5(4) . . . . ?
C73 O8 C72 C71 173.7(4) . . . . ?
C74 O9 C75 C76 12.7(7) . . . . ?
C74 O9 C75 C80 -167.0(4) . . . . ?
C75 O9 C74 C73 168.5(4) . . . . ?
C75 C76 C77 C78 -0.6(9) . . . . ?
C76 C75 C80 O4 -179.7(4) . . . . ?
C76 C75 C80 C79 -1.2(7) . . . . ?
C76 C77 C78 C79 -0.3(9) . . . . ?
C77 C78 C79 C80 0.5(9) . . . . ?
C78 C79 C80 O4 178.7(5) . . . . ?
C78 C79 C80 C75 0.2(8) . . . . ?
C80 O4 C61 C62 -179.6(4) . . . . ?
C80 C75 C76 C77 1.4(8) . . . . ?
C101 C102 C103 C104 0.0 . . . . ?
C102 C101 C106 C105 0.0 . . . . ?
C102 C103 C104 C105 0.0 . . . . ?
C103 C104 C105 C106 0.0 . . . . ?
C104 C105 C106 C101 0.0 . . . . ?
C106 C101 C102 C103 0.0 . . . . ?
C111 C112 O113 C114 172.0(16) . . . . ?
C112 O113 C114 C115 -177.2(13) . . . . ?

_shelx_res_file                  
;
TITL MR1520,P2(1)/c,ROSENZWEIG/MEYER,[U((Ad_ArO)3tacn)S(K18bz_c6)]*solv
CELL 0.71073 21.0169 12.8557 28.1726 90 101.2709 90
ZERR 4 0.002 0.0012 0.0027 0 0.0025 0
LATT 1
SYMM -X,0.5+Y,0.5-Z
SFAC C H N O S K U
UNIT 340.93 438.13 12 37.53 4 4 4
SIMU 0.005 0.01 2 C101 > C106
SIMU 0.005 0.01 2 C111 > C115

L.S. 8
PLAN  20
SIZE 0.22 0.13 0.08
TEMP -173
BOND .5 $H
HTAB
CONF
WPDB -1
LIST 4
CONF
HTAB
MORE -1
fmap 2
acta
REM <olex2.extras>
REM <HklSrc "%.\\mr1520.hkl">
REM </olex2.extras>

WGHT    0.013500   19.964998
FVAR       0.05563   0.61689
U1    7    0.740629    0.693990   -0.061223    11.00000    0.01310    0.02030 =
         0.02694   -0.00124    0.00205   -0.00293
K1    6    0.791731    0.913025    0.102988    11.00000    0.03498    0.03230 =
         0.03215    0.00571    0.00826    0.00460
S1    5    0.762460    0.849203   -0.006565    11.00000    0.02412    0.03016 =
         0.03480   -0.00788    0.00449   -0.00484
O1    4    0.679801    0.635100   -0.010659    11.00000    0.02196    0.01921 =
         0.02932    0.00324    0.00633   -0.00261
O2    4    0.678474    0.781336   -0.118942    11.00000    0.02142    0.01906 =
         0.03256    0.00069   -0.00648   -0.00365
O3    4    0.847158    0.692968   -0.062299    11.00000    0.01489    0.02854 =
         0.03373   -0.00516    0.00474   -0.00072
O4    4    0.678759    1.018579    0.101951    11.00000    0.03972    0.02929 =
         0.03097    0.00977    0.01701    0.00774
O5    4    0.777649    1.121011    0.068349    11.00000    0.02771    0.03116 =
         0.03646    0.00367    0.00397    0.00044
O6    4    0.896780    1.054348    0.115178    11.00000    0.03289    0.02764 =
         0.05029    0.00189   -0.00640   -0.00325
O7    4    0.902006    0.917383    0.184549    11.00000    0.03910    0.04137 =
         0.03378    0.00037   -0.00339    0.00627
O8    4    0.814031    0.749217    0.166604    11.00000    0.04217    0.03825 =
         0.04694    0.00742    0.00675    0.00711
O9    4    0.699119    0.858218    0.159205    11.00000    0.04287    0.02822 =
         0.03511    0.00999    0.01685    0.00772
N1    3    0.752994    0.486180   -0.047794    11.00000    0.01508    0.02187 =
         0.03238   -0.00097    0.00138   -0.00095
N2    3    0.643476    0.563965   -0.118968    11.00000    0.01565    0.01777 =
         0.02646   -0.00346    0.00452   -0.00382
N3    3    0.773603    0.576639   -0.139638    11.00000    0.01625    0.02064 =
         0.03352   -0.00352    0.00523   -0.00165
C1    1    0.695046    0.419054   -0.065267    11.00000    0.02029    0.01961 =
         0.03343   -0.00039    0.00548   -0.00250
AFIX  23
H1A   2    0.687110    0.375614   -0.037995    11.00000   -1.20000
H1B   2    0.704942    0.371659   -0.090558    11.00000   -1.20000
AFIX   0
C2    1    0.633062    0.479057   -0.085925    11.00000    0.01818    0.01913 =
         0.03170   -0.00194    0.00568   -0.00548
AFIX  23
H2A   2    0.600502    0.430090   -0.103640    11.00000   -1.20000
H2B   2    0.615208    0.508793   -0.058862    11.00000   -1.20000
AFIX   0
C3    1    0.658406    0.520906   -0.164473    11.00000    0.01900    0.02046 =
         0.03135   -0.00933    0.00477   -0.00454
AFIX  23
H3A   2    0.619939    0.528899   -0.190807    11.00000   -1.20000
H3B   2    0.667787    0.445657   -0.160158    11.00000   -1.20000
AFIX   0
C4    1    0.715812    0.574618   -0.178882    11.00000    0.02092    0.02401 =
         0.02859   -0.00578    0.00524   -0.00387
AFIX  23
H4A   2    0.726793    0.538367   -0.207226    11.00000   -1.20000
H4B   2    0.703505    0.646935   -0.188729    11.00000   -1.20000
AFIX   0
C5    1    0.797077    0.470584   -0.124413    11.00000    0.01799    0.02220 =
         0.04454   -0.00514    0.01119   -0.00179
AFIX  23
H5A   2    0.838235    0.457662   -0.135539    11.00000   -1.20000
H5B   2    0.764908    0.419049   -0.140415    11.00000   -1.20000
AFIX   0
C6    1    0.808279    0.454236   -0.069780    11.00000    0.01787    0.02057 =
         0.04306    0.00015    0.00503    0.00014
AFIX  23
H6A   2    0.817379    0.379672   -0.062722    11.00000   -1.20000
H6B   2    0.847154    0.494141   -0.054397    11.00000   -1.20000
AFIX   0
C7    1    0.774763    0.480383    0.005988    11.00000    0.02133    0.02674 =
         0.03778    0.00032   -0.00168    0.00344
AFIX  23
H7A   2    0.807055    0.536179    0.016030    11.00000   -1.20000
H7B   2    0.797304    0.413147    0.013918    11.00000   -1.20000
AFIX   0
C8    1    0.723169    0.489884    0.035941    11.00000    0.02218    0.02452 =
         0.02822   -0.00265    0.00206   -0.00240
C9    1    0.677402    0.570568    0.026085    11.00000    0.02341    0.01987 =
         0.02725    0.00097    0.00180   -0.00539
C10   1    0.628894    0.580259    0.055099    11.00000    0.02917    0.01972 =
         0.02765   -0.00109    0.00483   -0.00134
C11   1    0.631863    0.510422    0.093224    11.00000    0.03757    0.02485 =
         0.02841   -0.00234    0.00833   -0.00556
AFIX  43
H11   2    0.600193    0.516321    0.112958    11.00000   -1.20000
AFIX   0
C12   1    0.678121    0.432903    0.104156    11.00000    0.04580    0.02476 =
         0.02711    0.00376    0.00404   -0.00281
C13   1    0.722843    0.422688    0.074347    11.00000    0.03479    0.02715 =
         0.03513    0.00275   -0.00118    0.00349
AFIX  43
H13   2    0.754032    0.368372    0.080349    11.00000   -1.20000
AFIX   0
C14   1    0.576137    0.663484    0.044180    11.00000    0.02713    0.01766 =
         0.03475    0.00322    0.01339    0.00048
C15   1    0.484996    0.731419   -0.021309    11.00000    0.02404    0.03017 =
         0.03937    0.00955    0.00994    0.00117
AFIX  13
H15   2    0.461108    0.720301   -0.055267    11.00000   -1.20000
AFIX   0
C16   1    0.553287    0.856114    0.034693    11.00000    0.03497    0.02120 =
         0.05081    0.00546    0.02246    0.00058
AFIX  13
H16   2    0.573754    0.926638    0.037489    11.00000   -1.20000
AFIX   0
C17   1    0.474316    0.740825    0.065217    11.00000    0.03597    0.02965 =
         0.04744    0.00725    0.02416    0.00199
AFIX  13
H17   2    0.443386    0.735765    0.087956    11.00000   -1.20000
AFIX   0
C18   1    0.536913    0.648462   -0.007757    11.00000    0.02153    0.02239 =
         0.03445    0.00261    0.01018   -0.00147
AFIX  23
H18A  2    0.566818    0.650926   -0.030871    11.00000   -1.20000
H18B  2    0.516130    0.579041   -0.010371    11.00000   -1.20000
AFIX   0
C19   1    0.527554    0.658810    0.078875    11.00000    0.03502    0.02302 =
         0.03776    0.00370    0.01759   -0.00281
AFIX  23
H19A  2    0.507656    0.588787    0.077359    11.00000   -1.20000
H19B  2    0.550897    0.670892    0.112491    11.00000   -1.20000
AFIX   0
C20   1    0.517814    0.839671   -0.016669    11.00000    0.02772    0.02844 =
         0.05467    0.01675    0.01794    0.00563
AFIX  23
H20A  2    0.548731    0.844332   -0.038969    11.00000   -1.20000
H20B  2    0.484558    0.894488   -0.025664    11.00000   -1.20000
AFIX   0
C21   1    0.504490    0.849838    0.068845    11.00000    0.04039    0.02665 =
         0.05491    0.00608    0.02381    0.00765
AFIX  23
H21A  2    0.526870    0.863643    0.102556    11.00000   -1.20000
H21B  2    0.470126    0.902838    0.059608    11.00000   -1.20000
AFIX   0
C22   1    0.606048    0.774024    0.048480    11.00000    0.02985    0.01761 =
         0.03452    0.00031    0.01270   -0.00179
AFIX  23
H22A  2    0.629296    0.786006    0.082130    11.00000   -1.20000
H22B  2    0.637810    0.779935    0.026889    11.00000   -1.20000
AFIX   0
C23   1    0.437829    0.722696    0.014006    11.00000    0.02348    0.02998 =
         0.05924    0.02017    0.01783    0.00498
AFIX  23
H23A  2    0.402820    0.774918    0.005592    11.00000   -1.20000
H23B  2    0.417772    0.652728    0.011460    11.00000   -1.20000
AFIX   0
C24   1    0.679100    0.362989    0.147504    11.00000    0.07113    0.03405 =
         0.03412    0.00723    0.01019    0.00769
AFIX 137
H24A  2    0.634971    0.338873    0.147894    11.00000   -1.50000
H24B  2    0.695801    0.401868    0.177252    11.00000   -1.50000
H24C  2    0.707162    0.302949    0.145440    11.00000   -1.50000
AFIX   0
C25   1    0.583564    0.628792   -0.129915    11.00000    0.01545    0.02194 =
         0.02895   -0.00209    0.00346   -0.00315
AFIX  23
H25A  2    0.577031    0.662307   -0.099593    11.00000   -1.20000
H25B  2    0.545998    0.582509   -0.141175    11.00000   -1.20000
AFIX   0
C26   1    0.584276    0.711603   -0.167262    11.00000    0.01666    0.02201 =
         0.02310   -0.00288    0.00545    0.00042
C27   1    0.632074    0.789397   -0.158449    11.00000    0.01557    0.02061 =
         0.02648   -0.00564    0.00208    0.00273
C28   1    0.630521    0.874299   -0.190851    11.00000    0.01859    0.02589 =
         0.02422   -0.00444    0.00790   -0.00208
C29   1    0.582157    0.872703   -0.232748    11.00000    0.03023    0.02512 =
         0.02075   -0.00130    0.00801    0.00258
AFIX  43
H29   2    0.581511    0.927082   -0.255671    11.00000   -1.20000
AFIX   0
C30   1    0.534910    0.795500   -0.242584    11.00000    0.02428    0.03216 =
         0.02094   -0.00652    0.00308    0.00283
C31   1    0.536301    0.716483   -0.209114    11.00000    0.01451    0.02694 =
         0.02388   -0.00784    0.00483   -0.00330
AFIX  43
H31   2    0.503762    0.664183   -0.214756    11.00000   -1.20000
AFIX   0
C32   1    0.676855    0.966817   -0.177898    11.00000    0.03031    0.02579 =
         0.03058   -0.00328    0.00836   -0.00865
C33   1    0.711140    1.145204   -0.201786    11.00000    0.09919    0.04657 =
         0.04724    0.00588    0.01369   -0.04379
AFIX  13
H33   2    0.702805    1.199623   -0.227620    11.00000   -1.20000
AFIX   0
C34   1    0.710448    1.108571   -0.114853    11.00000    0.05280    0.02388 =
         0.03529   -0.00402   -0.00005   -0.00973
AFIX  13
H34   2    0.701688    1.139067   -0.084111    11.00000   -1.20000
AFIX   0
C35   1    0.793671    1.027792   -0.154720    11.00000    0.03512    0.06488 =
         0.08634   -0.01531    0.02102   -0.02816
AFIX  13
H35   2    0.840007    1.005094   -0.149821    11.00000   -1.20000
AFIX   0
C36   1    0.665281    1.052103   -0.216852    11.00000    0.06790    0.03518 =
         0.03051   -0.00145    0.01187   -0.02068
AFIX  23
H36A  2    0.619673    1.075938   -0.221731    11.00000   -1.20000
H36B  2    0.672793    1.023331   -0.247886    11.00000   -1.20000
AFIX   0
C37   1    0.748695    0.932719   -0.170329    11.00000    0.02777    0.04453 =
         0.06148   -0.01735    0.01959   -0.01488
AFIX  23
H37A  2    0.757752    0.903205   -0.200782    11.00000   -1.20000
H37B  2    0.757349    0.878198   -0.145071    11.00000   -1.20000
AFIX   0
C38   1    0.698447    1.190459   -0.154796    11.00000    0.07774    0.03152 =
         0.04671   -0.00139   -0.00024   -0.02299
AFIX  23
H38A  2    0.653008    1.215060   -0.159501    11.00000   -1.20000
H38B  2    0.727373    1.250800   -0.145209    11.00000   -1.20000
AFIX   0
C39   1    0.779636    1.069856   -0.106967    11.00000    0.04282    0.03849 =
         0.06397   -0.01014   -0.00185   -0.02694
AFIX  23
H39A  2    0.786161    1.014122   -0.082240    11.00000   -1.20000
H39B  2    0.809859    1.127459   -0.095143    11.00000   -1.20000
AFIX   0
C40   1    0.664413    1.015928   -0.130356    11.00000    0.02945    0.02232 =
         0.02686   -0.00150    0.00167   -0.00327
AFIX  23
H40A  2    0.618865    1.040016   -0.135100    11.00000   -1.20000
H40B  2    0.671110    0.962776   -0.104428    11.00000   -1.20000
AFIX   0
C41   1    0.780829    1.110865   -0.194546    11.00000    0.09142    0.07164 =
         0.07502   -0.01263    0.03911   -0.05714
AFIX  23
H41A  2    0.809852    1.171181   -0.185173    11.00000   -1.20000
H41B  2    0.789850    1.081965   -0.225128    11.00000   -1.20000
AFIX   0
C42   1    0.482552    0.800835   -0.287712    11.00000    0.03604    0.04429 =
         0.02467   -0.00130   -0.00335    0.00007
AFIX 137
H42A  2    0.491456    0.858992   -0.307939    11.00000   -1.50000
H42B  2    0.440335    0.811289   -0.278595    11.00000   -1.50000
H42C  2    0.481923    0.735684   -0.305857    11.00000   -1.50000
AFIX   0
C43   1    0.824176    0.636346   -0.158445    11.00000    0.02188    0.03302 =
         0.02991   -0.00418    0.00703   -0.00606
AFIX  23
H43A  2    0.810283    0.709956   -0.162278    11.00000   -1.20000
H43B  2    0.826420    0.609394   -0.190995    11.00000   -1.20000
AFIX   0
C44   1    0.890925    0.632736   -0.127724    11.00000    0.01766    0.02463 =
         0.04171   -0.00442    0.00783   -0.00633
C45   1    0.899550    0.665323   -0.079622    11.00000    0.01649    0.02026 =
         0.03769   -0.00149    0.00607   -0.00328
C46   1    0.963269    0.667565   -0.050716    11.00000    0.01738    0.01891 =
         0.04436   -0.00099    0.00464   -0.00358
C47   1    1.013803    0.631538   -0.072147    11.00000    0.01672    0.02839 =
         0.05561   -0.00937    0.00687   -0.00476
AFIX  43
H47   2    1.056405    0.631386   -0.053067    11.00000   -1.20000
AFIX   0
C48   1    1.005763    0.596107   -0.119336    11.00000    0.02166    0.03728 =
         0.05843   -0.01052    0.01646   -0.00334
C49   1    0.943229    0.597419   -0.146996    11.00000    0.02812    0.03751 =
         0.04162   -0.01007    0.01334   -0.00839
AFIX  43
H49   2    0.936048    0.573850   -0.179568    11.00000   -1.20000
AFIX   0
C50   1    0.975932    0.711687    0.000157    11.00000    0.01225    0.02495 =
         0.04388   -0.00437   -0.00057   -0.00308
C51   1    1.059922    0.753185    0.075898    11.00000    0.02009    0.04766 =
         0.05555   -0.00756   -0.01231   -0.00361
AFIX  13
H51   2    1.107087    0.748479    0.090812    11.00000   -1.20000
AFIX   0
C52   1    0.948379    0.700356    0.083411    11.00000    0.03628    0.07388 =
         0.03653   -0.00278   -0.00305   -0.01932
AFIX  13
H52   2    0.921901    0.662230    0.103674    11.00000   -1.20000
AFIX   0
C53   1    0.967075    0.874075    0.048685    11.00000    0.02359    0.03920 =
         0.05534   -0.01899    0.00041    0.00248
AFIX  13
H53   2    0.953083    0.948556    0.046530    11.00000   -1.20000
AFIX   0
C54   1    1.048648    0.705430    0.025266    11.00000    0.01869    0.02688 =
         0.05517   -0.00692   -0.00284   -0.00001
AFIX  23
H54A  2    1.062595    0.631744    0.027630    11.00000   -1.20000
H54B  2    1.075292    0.742751    0.005384    11.00000   -1.20000
AFIX   0
C55   1    0.955675    0.827091   -0.001899    11.00000    0.01917    0.02509 =
         0.04497   -0.00536    0.00352    0.00144
AFIX  23
H55A  2    0.981061    0.866131   -0.022126    11.00000   -1.20000
H55B  2    0.909174    0.833113   -0.017038    11.00000   -1.20000
AFIX   0
C56   1    1.020783    0.693514    0.107316    11.00000    0.04121    0.06553 =
         0.04731   -0.00136   -0.01492   -0.00808
AFIX  23
H56A  2    1.027927    0.724083    0.140185    11.00000   -1.20000
H56B  2    1.034777    0.619868    0.110172    11.00000   -1.20000
AFIX   0
C57   1    0.927125    0.814260    0.078585    11.00000    0.02920    0.07301 =
         0.04192   -0.02348   -0.00157   -0.00629
AFIX  23
H57A  2    0.880687    0.818216    0.063022    11.00000   -1.20000
H57B  2    0.932346    0.845951    0.111145    11.00000   -1.20000
AFIX   0
C58   1    0.937877    0.651401    0.032770    11.00000    0.02226    0.03949 =
         0.04226    0.00266   -0.00514   -0.01157
AFIX  23
H58A  2    0.891067    0.652270    0.018080    11.00000   -1.20000
H58B  2    0.952494    0.578053    0.035410    11.00000   -1.20000
AFIX   0
C59   1    1.039527    0.867582    0.072284    11.00000    0.02243    0.03802 =
         0.06092   -0.02148   -0.00567   -0.00301
AFIX  23
H59A  2    1.065698    0.906258    0.052504    11.00000   -1.20000
H59B  2    1.046897    0.899124    0.104959    11.00000   -1.20000
AFIX   0
C60   1    1.063375    0.558095   -0.139748    11.00000    0.02799    0.06944 =
         0.07527   -0.02553    0.02370   -0.00422
PART 1
AFIX 137
H60A  2    1.084436    0.617446   -0.152140    21.00000   -1.50000
H60B  2    1.048409    0.508844   -0.166118    21.00000   -1.50000
H60C  2    1.094445    0.523473   -0.114153    21.00000   -1.50000
AFIX 137
PART 0
PART 2
H60D  2    1.054640    0.487691   -0.152730   -21.00000   -1.50000
H60E  2    1.102187    0.557187   -0.114000   -21.00000   -1.50000
H60F  2    1.070463    0.604885   -0.165682   -21.00000   -1.50000
AFIX   0
PART 0
C61   1    0.665952    1.104478    0.068583    11.00000    0.03494    0.03045 =
         0.03198    0.01068    0.01010    0.00400
AFIX  23
H61A  2    0.668076    1.170948    0.086568    11.00000   -1.20000
H61B  2    0.622056    1.097663    0.048261    11.00000   -1.20000
AFIX   0
C62   1    0.716097    1.103083    0.037477    11.00000    0.02756    0.03206 =
         0.03216    0.00661    0.00733   -0.00337
AFIX  23
H62A  2    0.715981    1.034943    0.021088    11.00000   -1.20000
H62B  2    0.706877    1.158060    0.012469    11.00000   -1.20000
AFIX   0
C63   1    0.829573    1.115376    0.043132    11.00000    0.03122    0.03417 =
         0.04410    0.01053    0.00724   -0.00399
AFIX  23
H63A  2    0.824093    1.168452    0.017189    11.00000   -1.20000
H63B  2    0.830756    1.045875    0.028195    11.00000   -1.20000
AFIX   0
C64   1    0.891107    1.134560    0.079030    11.00000    0.03596    0.02823 =
         0.05743    0.00737    0.00153   -0.00534
AFIX  23
H64A  2    0.928771    1.132425    0.062737    11.00000   -1.20000
H64B  2    0.889771    1.203821    0.094166    11.00000   -1.20000
AFIX   0
C65   1    0.953454    1.052333    0.149324    11.00000    0.03679    0.03184 =
         0.04659   -0.01409   -0.00456    0.00276
C66   1    1.005237    1.119230    0.149470    11.00000    0.04517    0.03647 =
         0.06021   -0.00873   -0.00732   -0.00604
AFIX  43
H66   2    1.002540    1.171713    0.125420    11.00000   -1.20000
AFIX   0
C67   1    1.060588    1.109437    0.184551    11.00000    0.04881    0.06359 =
         0.05831   -0.01626   -0.01123   -0.01397
AFIX  43
H67   2    1.095976    1.155447    0.184615    11.00000   -1.20000
AFIX   0
C68   1    1.065037    1.034365    0.219153    11.00000    0.04582    0.08501 =
         0.05102   -0.01555   -0.01762   -0.00472
AFIX  43
H68   2    1.103701    1.027551    0.242881    11.00000   -1.20000
AFIX   0
C69   1    1.013421    0.968021    0.219843    11.00000    0.04987    0.06145 =
         0.03368   -0.01120   -0.00840    0.00698
AFIX  43
H69   2    1.016853    0.916146    0.244227    11.00000   -1.20000
AFIX   0
C70   1    0.956786    0.976329    0.185400    11.00000    0.03860    0.04006 =
         0.03612   -0.01419   -0.00319    0.00680
C71   1    0.909042    0.824732    0.213363    11.00000    0.05262    0.05497 =
         0.03786    0.00758   -0.00791    0.01329
AFIX  23
H71A  2    0.931156    0.840800    0.246908    11.00000   -1.20000
H71B  2    0.935330    0.772828    0.199762    11.00000   -1.20000
AFIX   0
C72   1    0.842243    0.782385    0.213049    11.00000    0.06080    0.05482 =
         0.03542    0.01771    0.00561    0.01265
AFIX  23
H72A  2    0.845069    0.723314    0.235911    11.00000   -1.20000
H72B  2    0.814959    0.837048    0.223707    11.00000   -1.20000
AFIX   0
C73   1    0.753262    0.697499    0.163299    11.00000    0.04268    0.03694 =
         0.05429    0.02196    0.00203    0.01558
AFIX  23
H73A  2    0.760722    0.631047    0.181285    11.00000   -1.20000
H73B  2    0.736016    0.680515    0.128916    11.00000   -1.20000
AFIX   0
C74   1    0.702633    0.758753    0.182583    11.00000    0.04597    0.03995 =
         0.04337    0.02012    0.01504    0.00715
AFIX  23
H74A  2    0.660116    0.723063    0.174966    11.00000   -1.20000
H74B  2    0.715277    0.766844    0.218126    11.00000   -1.20000
AFIX   0
C75   1    0.647825    0.920597    0.164440    11.00000    0.04309    0.02981 =
         0.03436    0.00885    0.01832    0.00954
C76   1    0.607506    0.903909    0.196920    11.00000    0.05283    0.04155 =
         0.03620    0.01551    0.02310    0.01227
AFIX  43
H76   2    0.615072    0.846470    0.218503    11.00000   -1.20000
AFIX   0
C77   1    0.556086    0.970468    0.198202    11.00000    0.06674    0.05180 =
         0.04534    0.01755    0.03870    0.01903
AFIX  43
H77   2    0.528379    0.957862    0.220488    11.00000   -1.20000
AFIX   0
C78   1    0.544667    1.054544    0.167612    11.00000    0.06521    0.04778 =
         0.04890    0.01720    0.03617    0.02848
AFIX  43
H78   2    0.509116    1.099562    0.168642    11.00000   -1.20000
AFIX   0
C79   1    0.585383    1.073475    0.135121    11.00000    0.05952    0.03246 =
         0.04248    0.01376    0.02735    0.01742
AFIX  43
H79   2    0.577831    1.131877    0.114112    11.00000   -1.20000
AFIX   0
C80   1    0.636760    1.007557    0.133338    11.00000    0.04229    0.02910 =
         0.03174    0.00913    0.01979    0.00698

PART 1
AFIX  66
C101  1    0.789201    0.349508    0.700817    21.00000    0.07636    0.09863 =
         0.08118   -0.01363    0.00751    0.00748
AFIX  43
H101  2    0.747074    0.361699    0.682176    21.00000   -1.20000
AFIX  65
C102  1    0.833150    0.288663    0.682134    21.00000    0.07814    0.10008 =
         0.07283   -0.01521    0.00814    0.00799
AFIX  43
H102  2    0.821061    0.259269    0.650724    21.00000   -1.20000
AFIX  65
C103  1    0.894789    0.270825    0.709409    21.00000    0.07845    0.10226 =
         0.07498   -0.01232    0.00957    0.00727
AFIX  43
H103  2    0.924826    0.229240    0.696640    21.00000   -1.20000
AFIX  65
C104  1    0.912478    0.313832    0.755366    21.00000    0.07452    0.10119 =
         0.07360   -0.01196    0.01082   -0.00154
AFIX  43
H104  2    0.954605    0.301641    0.774007    21.00000   -1.20000
AFIX  65
C105  1    0.868530    0.374678    0.774049    21.00000    0.07410    0.09394 =
         0.07354   -0.02275    0.01453   -0.00474
AFIX  43
H105  2    0.880620    0.404071    0.805459    21.00000   -1.20000
AFIX  65
C106  1    0.806891    0.392516    0.746775    21.00000    0.08160    0.09514 =
         0.08885   -0.02932    0.01536    0.00772
AFIX  43
H106  2    0.776855    0.434101    0.759544    21.00000   -1.20000
AFIX   0
PART 0
PART 2
C111  1    0.898798    0.294881    0.750342   -21.00000    0.06320    0.09561 =
         0.04266    0.03282    0.00091    0.00055
AFIX 137
H11A  2    0.937828    0.313882    0.738160   -21.00000   -1.20000
H11B  2    0.891962    0.219582    0.747253   -21.00000   -1.20000
H11C  2    0.904215    0.314894    0.784462   -21.00000   -1.20000
AFIX   0
C112  1    0.847658    0.344217    0.724713   -21.00000    0.06182    0.06430 =
         0.04890    0.01416    0.01139   -0.00382
AFIX  23
H11D  2    0.844172    0.325824    0.690177   -21.00000   -1.20000
H11E  2    0.855666    0.420032    0.727797   -21.00000   -1.20000
AFIX   0
O113  4    0.789091    0.323125    0.737708   -21.00000    0.06787    0.05592 =
         0.05014    0.00734    0.01235   -0.00213
C114  1    0.738888    0.382614    0.716056   -21.00000    0.06638    0.04215 =
         0.04310   -0.00131    0.01501    0.00436
AFIX  23
H11F  2    0.731287    0.371271    0.680638   -21.00000   -1.20000
H11G  2    0.749948    0.456852    0.722336   -21.00000   -1.20000
AFIX   0
C115  1    0.678691    0.358075    0.733925   -21.00000    0.07611    0.04526 =
         0.05040   -0.00415    0.00940    0.01181
AFIX 137
H11H  2    0.644298    0.406538    0.719538   -21.00000   -1.50000
H11I  2    0.686895    0.364768    0.769249   -21.00000   -1.50000
H11J  2    0.665129    0.286716    0.724788   -21.00000   -1.50000
AFIX   0
HKLF 4

REM  MR1520,P2(1)/c,ROSENZWEIG/MEYER,[U((Ad_ArO)3tacn)S(K18bz_c6)]*solv
REM R1 =  0.0434 for   15242 Fo > 4sig(Fo)  and  0.0561 for all   17883 data
REM    949 parameters refined using     60 restraints

END

WGHT      0.0135     19.9878

REM Instructions for potential hydrogen bonds
HTAB C2 O1
HTAB C6 O3

REM Highest difference peak  1.302,  deepest hole -0.973,  1-sigma level  0.096
Q1    1   0.7792  0.9173  0.1852  11.00000  0.05    1.30
Q2    1   0.7781  0.8537  0.0835  11.00000  0.05    1.22
Q3    1   0.7658  0.6428 -0.0564  11.00000  0.05    1.14
Q4    1   0.7446  0.7088 -0.0355  11.00000  0.05    0.77
Q5    1   0.7892  0.4223  0.7146  11.00000  0.05    0.74
Q6    1   0.8436  0.4462  0.7562  11.00000  0.05    0.66
Q7    1   0.7202  0.5394 -0.1147  11.00000  0.05    0.64
Q8    1   0.7034  0.7525 -0.0659  11.00000  0.05    0.64
Q9    1   0.7619  0.6498 -0.0885  11.00000  0.05    0.64
Q10   1   0.8788  0.3564  0.7699  11.00000  0.05    0.64
Q11   1   0.6912  0.4763 -0.2222  11.00000  0.05    0.62
Q12   1   0.7503  0.6595 -0.0983  11.00000  0.05    0.62
Q13   1   0.7305  0.6406 -0.0983  11.00000  0.05    0.58
Q14   1   0.7778  0.7381 -0.0579  11.00000  0.05    0.56
Q15   1   0.7297  0.7463 -0.0971  11.00000  0.05    0.54
Q16   1   0.7316  0.9569 -0.0614  11.00000  0.05    0.52
Q17   1   0.8058  0.7835  0.1924  11.00000  0.05    0.51
Q18   1   0.7591  0.7239  0.1906  11.00000  0.05    0.50
Q19   1   0.8046  1.0621 -0.1813  11.00000  0.05    0.48
Q20   1   0.7548  0.7588  0.1314  11.00000  0.05    0.48
;
_shelx_res_checksum              57487
_olex2_submission_special_instructions 'No special instructions were received'

# start Validation Reply Form
_vrf_PLAT413_mr1520              
;
PROBLEM: Short Inter XH3 .. XHn     H33    ..  H11J    ..       1.81 Ang.  
RESPONSE: This apparent short contact is between a hydrogen of a methyl group
of the minor component of a disordered solvent and a hydrogen of one of the 
adamantyl groups. Slightly higher anisotropic displacement parameters of the 
carbon atoms of this adamantyl group indicate very weak disorder. However, 
attempts to refine a split model here remained unsuccessful. 
;
# end Validation Reply Form


#===END OF ALL DATA

_exptl_crystal_recrystallization_method 
'Re-crystallisation from solvent: diethyl ether/benzene'
_chemical_properties_physical    
'Air-sensitive, Moisture-sensitive, Oxygen-sensitive'
####################################################################### 
# 
# This file contains crystal structure data downloaded from the 
# Cambridge Structural Database (CSD) hosted by the Cambridge 
# Crystallographic Data Centre (CCDC).
# 
# Full information about CCDC data access policies and citation 
# guidelines are available at http://www.ccdc.cam.ac.uk/access/V1 
# 
# Audit and citation data items may have been added by the CCDC. 
# Please retain this information to preserve the provenance of 
# this file and to allow appropriate attribution of the data. 
# 
#######################################################################

data_mr1523
_database_code_depnum_ccdc_archive 'CCDC 1452974'
_audit_update_record             
;
2016-02-11 deposited with the CCDC.
2016-05-10 downloaded from the CCDC.
;
_audit_creation_date             2015-11-12
_audit_creation_method           
;
Olex2 1.2
(compiled 2015.09.30 svn.r3233 for OlexSys, GUI svn.r5103)
;
_shelxl_version_number           2014/6
_chemical_name_common            ?
_chemical_name_systematic        
;
 ? 
;
_chemical_formula_moiety         'C60 H78 N3 O3 S U, C18 H36 K N2 O6'
_chemical_formula_sum            'C78 H114 K N5 O9 S U'
_chemical_formula_weight         1574.93
_chemical_absolute_configuration ad
_chemical_melting_point          ?
loop_
_atom_type_symbol
_atom_type_description
_atom_type_scat_dispersion_real
_atom_type_scat_dispersion_imag
_atom_type_scat_source
C C 0.0033 0.0016 'International Tables Vol C Tables 4.2.6.8 and 6.1.1.4'
H H 0.0000 0.0000 'International Tables Vol C Tables 4.2.6.8 and 6.1.1.4'
N N 0.0061 0.0033 'International Tables Vol C Tables 4.2.6.8 and 6.1.1.4'
O O 0.0106 0.0060 'International Tables Vol C Tables 4.2.6.8 and 6.1.1.4'
S S 0.1246 0.1234 'International Tables Vol C Tables 4.2.6.8 and 6.1.1.4'
K K 0.2009 0.2494 'International Tables Vol C Tables 4.2.6.8 and 6.1.1.4'
U U -9.6767 9.6646 'International Tables Vol C Tables 4.2.6.8 and 6.1.1.4'

_shelx_space_group_comment       
;
The symmetry employed for this shelxl refinement is uniquely defined
by the following loop, which should always be used as a source of
symmetry information in preference to the above space-group names.
They are only intended as comments.
;
_space_group_crystal_system      hexagonal
_space_group_IT_number           173
_space_group_name_H-M_alt        'P 63'
_space_group_name_Hall           'P 6c'
loop_
_space_group_symop_operation_xyz
'x, y, z'
'-y, x-y, z'
'-x+y, -x, z'
'-x, -y, z+1/2'
'y, -x+y, z+1/2'
'x-y, x, z+1/2'

_cell_length_a                   14.9009(19)
_cell_length_b                   14.9009(19)
_cell_length_c                   19.249(3)
_cell_angle_alpha                90
_cell_angle_beta                 90
_cell_angle_gamma                120
_cell_volume                     3701.4(13)
_cell_formula_units_Z            2
_cell_measurement_reflns_used    6303
_cell_measurement_temperature    100(2)
_cell_measurement_theta_max      24.62
_cell_measurement_theta_min      2.64
_shelx_estimated_absorpt_T_max   0.912
_shelx_estimated_absorpt_T_min   0.854
_exptl_absorpt_coefficient_mu    2.337
_exptl_absorpt_correction_T_max  0.7456
_exptl_absorpt_correction_T_min  0.6245
_exptl_absorpt_correction_type   multi-scan
_exptl_absorpt_process_details   
;
SADABS-2014/4 (Bruker,2014/4) was used for absorption correction.
wR2(int) was 0.1097 before and 0.0835 after correction.
The Ratio of minimum to maximum transmission is 0.8376.
The \l/2 correction factor is 0.00150.
;
_exptl_absorpt_special_details   ?
_exptl_crystal_colour            orange
_exptl_crystal_density_diffrn    1.413
_exptl_crystal_density_meas      ?
_exptl_crystal_density_method    'not measured'
_exptl_crystal_description       prism
_exptl_crystal_F_000             1632
_exptl_crystal_size_max          0.07
_exptl_crystal_size_mid          0.06
_exptl_crystal_size_min          0.04
_exptl_special_details           
;
 ? 
;
_exptl_transmission_factor_max   ?
_exptl_transmission_factor_min   ?
_diffrn_reflns_av_R_equivalents  0.1475
_diffrn_reflns_av_unetI/netI     0.0690
_diffrn_reflns_Laue_measured_fraction_full 1.000
_diffrn_reflns_Laue_measured_fraction_max 1.000
_diffrn_reflns_limit_h_max       19
_diffrn_reflns_limit_h_min       -19
_diffrn_reflns_limit_k_max       19
_diffrn_reflns_limit_k_min       -19
_diffrn_reflns_limit_l_max       25
_diffrn_reflns_limit_l_min       -24
_diffrn_reflns_number            71363
_diffrn_reflns_point_group_measured_fraction_full 0.999
_diffrn_reflns_point_group_measured_fraction_max 0.997
_diffrn_reflns_theta_full        25.242
_diffrn_reflns_theta_max         27.919
_diffrn_reflns_theta_min         1.578
_diffrn_ambient_temperature      100.15
_diffrn_measured_fraction_theta_full 1.000
_diffrn_measured_fraction_theta_max 1.000
_diffrn_radiation_source         'ImuS micro-focus tube'
_diffrn_radiation_monochromator  'Quazar focussing montel optics'
_diffrn_measurement_device_type  'Bruker Kappa APEX II CCD area detector'
_diffrn_measurement_method       'phi and omega scans'
_diffrn_detector_area_resol_mean 83.33
_diffrn_radiation_type           MoK\a
_diffrn_radiation_wavelength     0.71073
_diffrn_standards_number         0
_reflns_Friedel_coverage         0.938
_reflns_Friedel_fraction_full    0.999
_reflns_Friedel_fraction_max     0.995
_reflns_number_gt                4066
_reflns_number_total             5903
_reflns_special_details          
;
 Reflections were merged by SHELXL according to the crystal
 class for the calculation of statistics and refinement.
 
 _reflns_Friedel_fraction is defined as the number of unique
 Friedel pairs measured divided by the number that would be
 possible theoretically, ignoring centric projections and
 systematic absences.
;
_reflns_threshold_expression     'I > 2\s(I)'
_computing_data_collection       'Bruker APEX2'
_computing_cell_refinement       'Bruker SAINT'
_computing_data_reduction        'Bruker SAINT'
_computing_structure_solution    'SHELXTL 6.12 (Bruker AXS, 2002)'
_computing_structure_refinement  'SHELXL-2014/6 (Sheldrick, 2008)'
_computing_molecular_graphics    'SHELXTL 6.12 (Bruker AXS, 2002)'
_computing_publication_material  'Olex2 (Dolomanov et al., 2009)'
_refine_diff_density_max         0.721
_refine_diff_density_min         -0.626
_refine_diff_density_rms         0.089
_refine_ls_abs_structure_details 
;
 Flack x determined using 1752 quotients [(I+)-(I-)]/[(I+)+(I-)]
 (Parsons, Flack and Wagner, Acta Cryst. B69 (2013) 249-259).
;
_refine_ls_abs_structure_Flack   0.002(5)
_refine_ls_extinction_coef       .
_refine_ls_extinction_method     none
_refine_ls_goodness_of_fit_ref   1.028
_refine_ls_hydrogen_treatment    constr
_refine_ls_matrix_type           full
_refine_ls_number_parameters     287
_refine_ls_number_reflns         5903
_refine_ls_number_restraints     1
_refine_ls_R_factor_all          0.0687
_refine_ls_R_factor_gt           0.0319
_refine_ls_restrained_S_all      1.028
_refine_ls_shift/su_max          0.000
_refine_ls_shift/su_mean         0.000
_refine_ls_structure_factor_coef Fsqd
_refine_ls_weighting_details     
'w=1/[\s^2^(Fo^2^)+(0.0090P)^2^+1.3460P] where P=(Fo^2^+2Fc^2^)/3'
_refine_ls_weighting_scheme      calc
_refine_ls_wR_factor_gt          0.0561
_refine_ls_wR_factor_ref         0.0645
_refine_special_details          ?
_olex2_refinement_description    
;
1. Fixed Uiso
 At 1.2 times of:
  All C(H) groups, {H14A,H14B} of C14, {H15A,H15B} of C15, {H16A,H16B} of C16,
   {H17A,H17B} of C17, {H18A,H18B} of C18, {H19A,H19B} of C19, {H21A,H21B} of
  C21, {H22A,H22B} of C22, {H23A,H23B} of C23, {H24A,H24B} of C24, {H25A,H25B}
  of C25, {H26A,H26B} of C26, {H3A,H3B} of C3
 At 1.5 times of:
  All C(H,H,H) groups, {H2A,H2B} of C2, {H1A,H1B} of C1
2.a Ternary CH refined with riding coordinates:
 C11(H11), C12(H12), C13(H13)
2.b Secondary CH2 refined with riding coordinates:
 C1(H1A,H1B), C2(H2A,H2B), C3(H3A,H3B), C14(H14A,H14B), C15(H15A,H15B),
 C16(H16A,H16B), C17(H17A,H17B), C18(H18A,H18B), C19(H19A,H19B), C21(H21A,H21B),
  C22(H22A,H22B), C23(H23A,H23B), C24(H24A,H24B), C25(H25A,H25B), C26(H26A,H26B)
2.c Aromatic/amide H refined with riding coordinates:
 C7(H7), C9(H9)
2.d Idealised Me refined as rotating group:
 C20(H20A,H20B,H20C)
;
_atom_sites_solution_hydrogens   geom
_atom_sites_solution_primary     ?
_atom_sites_solution_secondary   ?
loop_
_atom_site_label
_atom_site_type_symbol
_atom_site_fract_x
_atom_site_fract_y
_atom_site_fract_z
_atom_site_U_iso_or_equiv
_atom_site_adp_type
_atom_site_occupancy
_atom_site_site_symmetry_order
_atom_site_calc_flag
_atom_site_refinement_flags_posn
_atom_site_refinement_flags_adp
_atom_site_refinement_flags_occupancy
_atom_site_disorder_assembly
_atom_site_disorder_group
U1 U 0.0000 0.0000 0.74921(3) 0.01433(8) Uani 1 3 d S T P . .
S1 S 0.0000 0.0000 0.88095(12) 0.0208(5) Uani 1 3 d S T P . .
O1 O -0.0201(3) 0.1379(3) 0.7537(4) 0.0188(8) Uani 1 1 d . . . . .
N1 N -0.1031(4) 0.0168(4) 0.6296(3) 0.0156(11) Uani 1 1 d . . . . .
C1 C -0.1618(5) -0.0881(5) 0.5998(3) 0.0159(13) Uani 1 1 d . . . . .
H1A H -0.2037 -0.0870 0.5602 0.024 Uiso 1 1 calc R . . . .
H1B H -0.2101 -0.1359 0.6353 0.024 Uiso 1 1 calc R . . . .
C2 C -0.0360(5) 0.0928(5) 0.5749(3) 0.0167(13) Uani 1 1 d . . . . .
H2A H -0.0661 0.1362 0.5614 0.025 Uiso 1 1 calc R . . . .
H2B H -0.0351 0.0543 0.5332 0.025 Uiso 1 1 calc R . . . .
C3 C -0.1783(5) 0.0454(5) 0.6576(3) 0.0183(14) Uani 1 1 d . . . . .
H3A H -0.2114 0.0032 0.6995 0.022 Uiso 1 1 calc R . . . .
H3B H -0.2333 0.0278 0.6226 0.022 Uiso 1 1 calc R . . . .
C4 C -0.1308(5) 0.1580(5) 0.6762(3) 0.0163(13) Uani 1 1 d . . . . .
C5 C -0.0552(5) 0.1977(5) 0.7291(3) 0.0183(15) Uani 1 1 d . . . . .
C6 C -0.0178(4) 0.3016(4) 0.7524(5) 0.0164(11) Uani 1 1 d . . . . .
C7 C -0.0470(5) 0.3620(5) 0.7148(3) 0.0200(14) Uani 1 1 d . . . . .
H7 H -0.0198 0.4322 0.7284 0.024 Uiso 1 1 calc R . . . .
C8 C -0.1144(5) 0.3256(5) 0.6579(3) 0.0212(14) Uani 1 1 d . . . . .
C9 C -0.1580(6) 0.2225(6) 0.6414(4) 0.0210(18) Uani 1 1 d . . . . .
H9 H -0.2080 0.1947 0.6052 0.025 Uiso 1 1 calc R . . . .
C10 C 0.0474(5) 0.3405(4) 0.8187(3) 0.0167(13) Uani 1 1 d . . . . .
C11 C 0.2193(5) 0.3932(6) 0.8752(4) 0.0194(16) Uani 1 1 d . . . . .
H11 H 0.2895 0.4018 0.8673 0.023 Uiso 1 1 calc R . . . .
C12 C 0.0568(5) 0.3001(5) 0.9454(3) 0.0182(14) Uani 1 1 d . . . . .
H12 H 0.0206 0.2479 0.9830 0.022 Uiso 1 1 calc R . . . .
C13 C 0.1228(5) 0.4837(5) 0.9093(4) 0.0226(15) Uani 1 1 d . . . . .
H13 H 0.1300 0.5517 0.9228 0.027 Uiso 1 1 calc R . . . .
C14 C 0.1563(5) 0.3549(5) 0.8086(3) 0.0204(14) Uani 1 1 d . . . . .
H14A H 0.1502 0.2881 0.7947 0.024 Uiso 1 1 calc R . . . .
H14B H 0.1925 0.4055 0.7708 0.024 Uiso 1 1 calc R . . . .
C15 C 0.0611(5) 0.4467(5) 0.8416(3) 0.0208(14) Uani 1 1 d . . . . .
H15A H 0.0976 0.4987 0.8047 0.025 Uiso 1 1 calc R . . . .
H15B H -0.0079 0.4400 0.8483 0.025 Uiso 1 1 calc R . . . .
C16 C 0.1643(5) 0.3131(5) 0.9331(3) 0.0188(14) Uani 1 1 d . . . . .
H16A H 0.1574 0.2459 0.9195 0.023 Uiso 1 1 calc R . . . .
H16B H 0.2056 0.3366 0.9764 0.023 Uiso 1 1 calc R . . . .
C17 C 0.0668(5) 0.4050(5) 0.9671(4) 0.0237(15) Uani 1 1 d . . . . .
H17A H -0.0028 0.3964 0.9746 0.028 Uiso 1 1 calc R . . . .
H17B H 0.1065 0.4297 1.0109 0.028 Uiso 1 1 calc R . . . .
C18 C -0.0065(4) 0.2634(5) 0.8789(3) 0.0161(13) Uani 1 1 d . . . . .
H18A H -0.0757 0.2554 0.8871 0.019 Uiso 1 1 calc R . . . .
H18B H -0.0163 0.1947 0.8659 0.019 Uiso 1 1 calc R . . . .
C19 C 0.2314(5) 0.4977(5) 0.8975(4) 0.0262(19) Uani 1 1 d . . . . .
H19A H 0.2682 0.5502 0.8609 0.031 Uiso 1 1 calc R . . . .
H19B H 0.2724 0.5218 0.9408 0.031 Uiso 1 1 calc R . . . .
C20 C -0.1392(6) 0.3972(5) 0.6172(4) 0.0317(18) Uani 1 1 d . . . . .
H20A H -0.2118 0.3592 0.6022 0.048 Uiso 1 1 calc GR . . . .
H20B H -0.0941 0.4232 0.5763 0.048 Uiso 1 1 calc GR . . . .
H20C H -0.1279 0.4556 0.6466 0.048 Uiso 1 1 calc GR . . . .
K1 K 0.6667 0.3333 0.97486(12) 0.0186(5) Uani 1 3 d S T P . .
O2 O 0.8029(4) 0.5161(4) 0.9041(3) 0.0324(14) Uani 1 1 d . . . . .
O3 O 0.8281(4) 0.5056(4) 1.0475(3) 0.0399(14) Uani 1 1 d . . . . .
N2 N 0.6667 0.3333 0.8236(6) 0.029(2) Uani 1 3 d S T P . .
N3 N 0.6667 0.3333 1.1298(6) 0.048(3) Uani 1 3 d S T P . .
C21 C 0.7141(6) 0.4412(6) 0.7989(4) 0.040(2) Uani 1 1 d . . . . .
H21A H 0.6656 0.4670 0.8084 0.048 Uiso 1 1 calc R . . . .
H21B H 0.7230 0.4417 0.7479 0.048 Uiso 1 1 calc R . . . .
C22 C 0.8182(6) 0.5156(6) 0.8314(4) 0.038(2) Uani 1 1 d . . . . .
H22A H 0.8689 0.4927 0.8214 0.045 Uiso 1 1 calc R . . . .
H22B H 0.8453 0.5861 0.8121 0.045 Uiso 1 1 calc R . . . .
C23 C 0.8963(6) 0.5877(6) 0.9379(5) 0.042(2) Uani 1 1 d . . . . .
H23A H 0.9286 0.6551 0.9133 0.051 Uiso 1 1 calc R . . . .
H23B H 0.9456 0.5615 0.9373 0.051 Uiso 1 1 calc R . . . .
C24 C 0.8726(6) 0.6014(5) 1.0105(5) 0.048(3) Uani 1 1 d . . . . .
H24A H 0.9371 0.6529 1.0340 0.057 Uiso 1 1 calc R . . . .
H24B H 0.8237 0.6281 1.0107 0.057 Uiso 1 1 calc R . . . .
C25 C 0.8035(9) 0.5187(9) 1.1156(6) 0.055(3) Uani 1 1 d . . . . .
H25A H 0.7484 0.5374 1.1151 0.067 Uiso 1 1 calc R . . . .
H25B H 0.8654 0.5754 1.1386 0.067 Uiso 1 1 calc R . . . .
C26 C 0.7669(8) 0.4190(8) 1.1550(5) 0.063(3) Uani 1 1 d . . . . .
H26A H 0.8200 0.3978 1.1511 0.076 Uiso 1 1 calc R . . . .
H26B H 0.7601 0.4313 1.2048 0.076 Uiso 1 1 calc R . . . .

loop_
_atom_site_aniso_label
_atom_site_aniso_U_11
_atom_site_aniso_U_22
_atom_site_aniso_U_33
_atom_site_aniso_U_23
_atom_site_aniso_U_13
_atom_site_aniso_U_12
U1 0.01300(9) 0.01300(9) 0.01698(14) 0.000 0.000 0.00650(5)
S1 0.0230(7) 0.0230(7) 0.0164(12) 0.000 0.000 0.0115(4)
O1 0.0217(19) 0.0191(18) 0.020(2) -0.006(3) -0.006(3) 0.0135(16)
N1 0.016(3) 0.012(3) 0.019(3) -0.001(2) 0.000(2) 0.008(2)
C1 0.018(3) 0.015(3) 0.016(3) 0.002(3) -0.002(3) 0.008(3)
C2 0.019(3) 0.019(3) 0.012(3) 0.002(3) 0.000(3) 0.010(3)
C3 0.015(3) 0.022(3) 0.019(4) -0.004(3) -0.006(3) 0.010(3)
C4 0.017(3) 0.022(3) 0.011(3) 0.001(3) 0.005(3) 0.011(3)
C5 0.018(3) 0.021(3) 0.017(4) 0.003(2) 0.004(2) 0.010(3)
C6 0.016(2) 0.020(3) 0.014(3) 0.003(4) 0.004(4) 0.010(2)
C7 0.025(4) 0.016(3) 0.021(4) 0.002(3) 0.008(3) 0.012(3)
C8 0.026(4) 0.027(4) 0.016(3) 0.006(3) 0.004(3) 0.017(3)
C9 0.021(4) 0.034(4) 0.017(4) -0.005(3) -0.003(3) 0.020(3)
C10 0.019(3) 0.014(3) 0.019(3) 0.000(3) -0.002(3) 0.010(3)
C11 0.011(3) 0.025(4) 0.023(4) 0.001(3) 0.001(3) 0.010(3)
C12 0.026(4) 0.017(3) 0.013(3) 0.004(3) 0.002(3) 0.011(3)
C13 0.020(4) 0.017(3) 0.030(4) -0.007(3) -0.007(3) 0.008(3)
C14 0.021(3) 0.019(3) 0.022(4) 0.005(3) 0.007(3) 0.010(3)
C15 0.025(3) 0.014(3) 0.025(4) 0.002(3) -0.002(3) 0.011(3)
C16 0.023(3) 0.021(3) 0.014(3) -0.003(3) -0.005(3) 0.012(3)
C17 0.029(4) 0.028(4) 0.020(4) -0.011(3) -0.009(3) 0.019(3)
C18 0.015(3) 0.015(3) 0.019(4) 0.002(3) 0.002(3) 0.008(3)
C19 0.020(4) 0.019(4) 0.033(5) 0.003(4) -0.004(4) 0.005(3)
C20 0.045(5) 0.031(4) 0.026(4) 0.002(3) -0.008(4) 0.024(4)
K1 0.0202(7) 0.0202(7) 0.0154(12) 0.000 0.000 0.0101(3)
O2 0.022(3) 0.020(3) 0.049(4) 0.003(3) 0.004(3) 0.005(3)
O3 0.039(3) 0.038(3) 0.041(4) -0.018(3) -0.010(3) 0.019(3)
N2 0.032(4) 0.032(4) 0.021(6) 0.000 0.000 0.0162(18)
N3 0.065(6) 0.065(6) 0.015(6) 0.000 0.000 0.032(3)
C21 0.047(5) 0.048(5) 0.027(5) 0.017(4) 0.011(4) 0.025(4)
C22 0.035(4) 0.036(4) 0.045(6) 0.017(4) 0.017(4) 0.019(4)
C23 0.024(4) 0.023(4) 0.072(7) -0.006(4) 0.003(4) 0.005(4)
C24 0.029(4) 0.025(4) 0.081(9) -0.024(5) -0.004(5) 0.007(3)
C25 0.061(7) 0.054(7) 0.045(7) -0.030(5) -0.028(6) 0.025(6)
C26 0.081(8) 0.081(8) 0.026(5) -0.024(5) -0.021(5) 0.040(7)

_geom_special_details            
;
 All esds (except the esd in the dihedral angle between two l.s. planes)
 are estimated using the full covariance matrix.  The cell esds are taken
 into account individually in the estimation of esds in distances, angles
 and torsion angles; correlations between esds in cell parameters are only
 used when they are defined by crystal symmetry.  An approximate (isotropic)
 treatment of cell esds is used for estimating esds involving l.s. planes.
;
loop_
_geom_bond_atom_site_label_1
_geom_bond_atom_site_label_2
_geom_bond_distance
_geom_bond_site_symmetry_2
_geom_bond_publ_flag
U1 S1 2.536(2) . ?
U1 O1 2.222(3) 2 ?
U1 O1 2.222(3) . ?
U1 O1 2.222(3) 3 ?
U1 N1 2.848(5) 2 ?
U1 N1 2.848(5) 3 ?
U1 N1 2.848(5) . ?
O1 C5 1.326(7) . ?
N1 C1 1.473(7) . ?
N1 C2 1.502(8) . ?
N1 C3 1.484(7) . ?
C1 H1A 0.9900 . ?
C1 H1B 0.9900 . ?
C1 C2 1.510(8) 2 ?
C2 C1 1.510(8) 3 ?
C2 H2A 0.9900 . ?
C2 H2B 0.9900 . ?
C3 H3A 0.9900 . ?
C3 H3B 0.9900 . ?
C3 C4 1.504(8) . ?
C4 C5 1.410(8) . ?
C4 C9 1.388(9) . ?
C5 C6 1.431(8) . ?
C6 C7 1.384(9) . ?
C6 C10 1.531(10) . ?
C7 H7 0.9500 . ?
C7 C8 1.399(9) . ?
C8 C9 1.373(10) . ?
C8 C20 1.511(9) . ?
C9 H9 0.9500 . ?
C10 C14 1.540(8) . ?
C10 C15 1.556(8) . ?
C10 C18 1.545(8) . ?
C11 H11 1.0000 . ?
C11 C14 1.523(9) . ?
C11 C16 1.536(9) . ?
C11 C19 1.535(10) . ?
C12 H12 1.0000 . ?
C12 C16 1.533(8) . ?
C12 C17 1.551(8) . ?
C12 C18 1.520(8) . ?
C13 H13 1.0000 . ?
C13 C15 1.529(9) . ?
C13 C17 1.526(9) . ?
C13 C19 1.542(9) . ?
C14 H14A 0.9900 . ?
C14 H14B 0.9900 . ?
C15 H15A 0.9900 . ?
C15 H15B 0.9900 . ?
C16 H16A 0.9900 . ?
C16 H16B 0.9900 . ?
C17 H17A 0.9900 . ?
C17 H17B 0.9900 . ?
C18 H18A 0.9900 . ?
C18 H18B 0.9900 . ?
C19 H19A 0.9900 . ?
C19 H19B 0.9900 . ?
C20 H20A 0.9800 . ?
C20 H20B 0.9800 . ?
C20 H20C 0.9800 . ?
K1 O2 2.805(5) 3_665 ?
K1 O2 2.805(5) 2_655 ?
K1 O2 2.805(6) . ?
K1 O3 2.856(5) . ?
K1 O3 2.856(5) 2_655 ?
K1 O3 2.856(5) 3_665 ?
K1 N2 2.911(11) . ?
K1 N3 2.983(11) . ?
O2 C22 1.418(9) . ?
O2 C23 1.419(9) . ?
O3 C24 1.427(9) . ?
O3 C25 1.402(11) . ?
N2 C21 1.475(8) . ?
N2 C21 1.475(8) 3_665 ?
N2 C21 1.475(8) 2_655 ?
N3 C26 1.480(10) . ?
N3 C26 1.480(9) 2_655 ?
N3 C26 1.480(9) 3_665 ?
C21 H21A 0.9900 . ?
C21 H21B 0.9900 . ?
C21 C22 1.520(11) . ?
C22 H22A 0.9900 . ?
C22 H22B 0.9900 . ?
C23 H23A 0.9900 . ?
C23 H23B 0.9900 . ?
C23 C24 1.480(12) . ?
C24 H24A 0.9900 . ?
C24 H24B 0.9900 . ?
C25 H25A 0.9900 . ?
C25 H25B 0.9900 . ?
C25 C26 1.507(14) . ?
C26 H26A 0.9900 . ?
C26 H26B 0.9900 . ?

loop_
_geom_angle_atom_site_label_1
_geom_angle_atom_site_label_2
_geom_angle_atom_site_label_3
_geom_angle
_geom_angle_site_symmetry_1
_geom_angle_site_symmetry_3
_geom_angle_publ_flag
S1 U1 N1 143.95(11) . 3 ?
S1 U1 N1 143.95(10) . 2 ?
S1 U1 N1 143.95(10) . . ?
O1 U1 S1 87.79(18) 2 . ?
O1 U1 S1 87.79(18) . . ?
O1 U1 S1 87.79(18) 3 . ?
O1 U1 O1 119.85(3) . 3 ?
O1 U1 O1 119.85(2) 2 3 ?
O1 U1 O1 119.85(2) 2 . ?
O1 U1 N1 127.0(2) 2 3 ?
O1 U1 N1 82.57(19) 2 . ?
O1 U1 N1 82.57(19) . 3 ?
O1 U1 N1 67.76(19) 2 2 ?
O1 U1 N1 127.0(2) . 2 ?
O1 U1 N1 67.76(19) 3 3 ?
O1 U1 N1 67.76(19) . . ?
O1 U1 N1 127.0(2) 3 . ?
O1 U1 N1 82.57(19) 3 2 ?
N1 U1 N1 61.28(17) . 2 ?
N1 U1 N1 61.28(17) 2 3 ?
N1 U1 N1 61.28(17) . 3 ?
C5 O1 U1 152.7(5) . . ?
C1 N1 U1 106.4(3) . . ?
C1 N1 C2 110.2(5) . . ?
C1 N1 C3 108.2(5) . . ?
C2 N1 U1 116.6(3) . . ?
C3 N1 U1 104.5(4) . . ?
C3 N1 C2 110.6(5) . . ?
N1 C1 H1A 109.0 . . ?
N1 C1 H1B 109.0 . . ?
N1 C1 C2 112.8(5) . 2 ?
H1A C1 H1B 107.8 . . ?
C2 C1 H1A 109.0 2 . ?
C2 C1 H1B 109.0 2 . ?
N1 C2 C1 112.2(5) . 3 ?
N1 C2 H2A 109.2 . . ?
N1 C2 H2B 109.2 . . ?
C1 C2 H2A 109.2 3 . ?
C1 C2 H2B 109.2 3 . ?
H2A C2 H2B 107.9 . . ?
N1 C3 H3A 108.8 . . ?
N1 C3 H3B 108.8 . . ?
N1 C3 C4 113.9(5) . . ?
H3A C3 H3B 107.7 . . ?
C4 C3 H3A 108.8 . . ?
C4 C3 H3B 108.8 . . ?
C5 C4 C3 118.1(6) . . ?
C9 C4 C3 121.4(6) . . ?
C9 C4 C5 120.5(6) . . ?
O1 C5 C4 118.5(6) . . ?
O1 C5 C6 122.9(6) . . ?
C4 C5 C6 118.6(6) . . ?
C5 C6 C10 120.1(5) . . ?
C7 C6 C5 117.4(7) . . ?
C7 C6 C10 122.4(5) . . ?
C6 C7 H7 118.1 . . ?
C6 C7 C8 123.8(6) . . ?
C8 C7 H7 118.1 . . ?
C7 C8 C20 120.9(6) . . ?
C9 C8 C7 117.5(6) . . ?
C9 C8 C20 121.5(6) . . ?
C4 C9 H9 119.2 . . ?
C8 C9 C4 121.6(6) . . ?
C8 C9 H9 119.2 . . ?
C6 C10 C14 111.9(5) . . ?
C6 C10 C15 110.9(5) . . ?
C6 C10 C18 110.4(5) . . ?
C14 C10 C15 107.5(5) . . ?
C14 C10 C18 108.5(5) . . ?
C18 C10 C15 107.4(5) . . ?
C14 C11 H11 109.2 . . ?
C14 C11 C16 109.3(6) . . ?
C14 C11 C19 110.7(6) . . ?
C16 C11 H11 109.2 . . ?
C19 C11 H11 109.2 . . ?
C19 C11 C16 109.4(6) . . ?
C16 C12 H12 109.4 . . ?
C16 C12 C17 110.3(5) . . ?
C17 C12 H12 109.4 . . ?
C18 C12 H12 109.4 . . ?
C18 C12 C16 109.6(5) . . ?
C18 C12 C17 108.6(5) . . ?
C15 C13 H13 109.2 . . ?
C15 C13 C19 109.0(6) . . ?
C17 C13 H13 109.2 . . ?
C17 C13 C15 110.2(5) . . ?
C17 C13 C19 110.2(6) . . ?
C19 C13 H13 109.2 . . ?
C10 C14 H14A 109.5 . . ?
C10 C14 H14B 109.5 . . ?
C11 C14 C10 110.8(5) . . ?
C11 C14 H14A 109.5 . . ?
C11 C14 H14B 109.5 . . ?
H14A C14 H14B 108.1 . . ?
C10 C15 H15A 109.5 . . ?
C10 C15 H15B 109.5 . . ?
C13 C15 C10 110.9(5) . . ?
C13 C15 H15A 109.5 . . ?
C13 C15 H15B 109.5 . . ?
H15A C15 H15B 108.0 . . ?
C11 C16 H16A 109.8 . . ?
C11 C16 H16B 109.8 . . ?
C12 C16 C11 109.2(5) . . ?
C12 C16 H16A 109.8 . . ?
C12 C16 H16B 109.8 . . ?
H16A C16 H16B 108.3 . . ?
C12 C17 H17A 110.0 . . ?
C12 C17 H17B 110.0 . . ?
C13 C17 C12 108.5(5) . . ?
C13 C17 H17A 110.0 . . ?
C13 C17 H17B 110.0 . . ?
H17A C17 H17B 108.4 . . ?
C10 C18 H18A 109.3 . . ?
C10 C18 H18B 109.3 . . ?
C12 C18 C10 111.5(5) . . ?
C12 C18 H18A 109.3 . . ?
C12 C18 H18B 109.3 . . ?
H18A C18 H18B 108.0 . . ?
C11 C19 C13 108.7(5) . . ?
C11 C19 H19A 109.9 . . ?
C11 C19 H19B 109.9 . . ?
C13 C19 H19A 109.9 . . ?
C13 C19 H19B 109.9 . . ?
H19A C19 H19B 108.3 . . ?
C8 C20 H20A 109.5 . . ?
C8 C20 H20B 109.5 . . ?
C8 C20 H20C 109.5 . . ?
H20A C20 H20B 109.5 . . ?
H20A C20 H20C 109.5 . . ?
H20B C20 H20C 109.5 . . ?
O2 K1 O2 98.39(17) 3_665 2_655 ?
O2 K1 O2 98.39(17) 3_665 . ?
O2 K1 O2 98.39(17) . 2_655 ?
O2 K1 O3 59.30(18) 3_665 3_665 ?
O2 K1 O3 59.30(18) . . ?
O2 K1 O3 119.10(15) . 2_655 ?
O2 K1 O3 137.52(15) . 3_665 ?
O2 K1 O3 137.52(16) 3_665 2_655 ?
O2 K1 O3 119.09(16) 2_655 3_665 ?
O2 K1 O3 59.30(18) 2_655 2_655 ?
O2 K1 O3 119.09(16) 3_665 . ?
O2 K1 O3 137.52(15) 2_655 . ?
O2 K1 N2 60.93(13) . . ?
O2 K1 N2 60.93(13) 2_655 . ?
O2 K1 N2 60.93(13) 3_665 . ?
O2 K1 N3 119.07(13) . . ?
O2 K1 N3 119.07(13) 2_655 . ?
O2 K1 N3 119.07(13) 3_665 . ?
O3 K1 O3 98.10(16) . 2_655 ?
O3 K1 O3 98.10(17) 3_665 2_655 ?
O3 K1 O3 98.10(17) 3_665 . ?
O3 K1 N2 119.29(13) 3_665 . ?
O3 K1 N2 119.29(13) . . ?
O3 K1 N2 119.29(13) 2_655 . ?
O3 K1 N3 60.71(13) . . ?
O3 K1 N3 60.71(13) 2_655 . ?
O3 K1 N3 60.71(13) 3_665 . ?
N2 K1 N3 180.0 . . ?
C22 O2 K1 121.0(4) . . ?
C22 O2 C23 110.9(6) . . ?
C23 O2 K1 118.0(5) . . ?
C24 O3 K1 114.6(5) . . ?
C25 O3 K1 114.9(5) . . ?
C25 O3 C24 110.5(7) . . ?
C21 N2 K1 108.9(5) . . ?
C21 N2 K1 108.9(5) 2_655 . ?
C21 N2 K1 108.9(5) 3_665 . ?
C21 N2 C21 110.1(5) 3_665 2_655 ?
C21 N2 C21 110.1(5) 3_665 . ?
C21 N2 C21 110.1(5) 2_655 . ?
C26 N3 K1 109.1(6) . . ?
C26 N3 K1 109.1(6) 3_665 . ?
C26 N3 K1 109.1(6) 2_655 . ?
C26 N3 C26 109.8(6) . 2_655 ?
C26 N3 C26 109.8(6) 3_665 . ?
C26 N3 C26 109.8(6) 3_665 2_655 ?
N2 C21 H21A 108.6 . . ?
N2 C21 H21B 108.6 . . ?
N2 C21 C22 114.8(6) . . ?
H21A C21 H21B 107.5 . . ?
C22 C21 H21A 108.6 . . ?
C22 C21 H21B 108.6 . . ?
O2 C22 C21 107.5(6) . . ?
O2 C22 H22A 110.2 . . ?
O2 C22 H22B 110.2 . . ?
C21 C22 H22A 110.2 . . ?
C21 C22 H22B 110.2 . . ?
H22A C22 H22B 108.5 . . ?
O2 C23 H23A 109.9 . . ?
O2 C23 H23B 109.9 . . ?
O2 C23 C24 108.9(6) . . ?
H23A C23 H23B 108.3 . . ?
C24 C23 H23A 109.9 . . ?
C24 C23 H23B 109.9 . . ?
O3 C24 C23 110.9(6) . . ?
O3 C24 H24A 109.5 . . ?
O3 C24 H24B 109.5 . . ?
C23 C24 H24A 109.5 . . ?
C23 C24 H24B 109.5 . . ?
H24A C24 H24B 108.0 . . ?
O3 C25 H25A 109.9 . . ?
O3 C25 H25B 109.9 . . ?
O3 C25 C26 108.9(9) . . ?
H25A C25 H25B 108.3 . . ?
C26 C25 H25A 109.9 . . ?
C26 C25 H25B 109.9 . . ?
N3 C26 C25 113.4(8) . . ?
N3 C26 H26A 108.9 . . ?
N3 C26 H26B 108.9 . . ?
C25 C26 H26A 108.9 . . ?
C25 C26 H26B 108.9 . . ?
H26A C26 H26B 107.7 . . ?

loop_
_geom_torsion_atom_site_label_1
_geom_torsion_atom_site_label_2
_geom_torsion_atom_site_label_3
_geom_torsion_atom_site_label_4
_geom_torsion
_geom_torsion_site_symmetry_1
_geom_torsion_site_symmetry_2
_geom_torsion_site_symmetry_3
_geom_torsion_site_symmetry_4
_geom_torsion_publ_flag
U1 O1 C5 C4 14.1(13) . . . . ?
U1 O1 C5 C6 -164.1(7) . . . . ?
U1 N1 C1 C2 -63.5(5) . . . 2 ?
U1 N1 C2 C1 -10.8(6) . . . 3 ?
U1 N1 C3 C4 79.0(5) . . . . ?
O1 C5 C6 C7 169.2(6) . . . . ?
O1 C5 C6 C10 -13.9(9) . . . . ?
N1 C3 C4 C5 -62.8(7) . . . . ?
N1 C3 C4 C9 115.5(7) . . . . ?
C1 N1 C2 C1 -132.1(5) . . . 3 ?
C1 N1 C3 C4 -168.0(5) . . . . ?
C2 N1 C1 C2 63.7(6) . . . 2 ?
C2 N1 C3 C4 -47.2(7) . . . . ?
C3 N1 C1 C2 -175.3(5) . . . 2 ?
C3 N1 C2 C1 108.3(5) . . . 3 ?
C3 C4 C5 O1 8.4(9) . . . . ?
C3 C4 C5 C6 -173.3(6) . . . . ?
C3 C4 C9 C8 -179.6(6) . . . . ?
C4 C5 C6 C7 -9.1(9) . . . . ?
C4 C5 C6 C10 167.9(5) . . . . ?
C5 C4 C9 C8 -1.3(10) . . . . ?
C5 C6 C7 C8 3.1(10) . . . . ?
C5 C6 C10 C14 71.0(7) . . . . ?
C5 C6 C10 C15 -169.0(6) . . . . ?
C5 C6 C10 C18 -50.0(7) . . . . ?
C6 C7 C8 C9 3.8(10) . . . . ?
C6 C7 C8 C20 -177.2(6) . . . . ?
C6 C10 C14 C11 -179.9(5) . . . . ?
C6 C10 C15 C13 177.9(5) . . . . ?
C6 C10 C18 C12 179.9(5) . . . . ?
C7 C6 C10 C14 -112.2(7) . . . . ?
C7 C6 C10 C15 7.8(8) . . . . ?
C7 C6 C10 C18 126.8(6) . . . . ?
C7 C8 C9 C4 -4.7(10) . . . . ?
C9 C4 C5 O1 -169.9(6) . . . . ?
C9 C4 C5 C6 8.4(9) . . . . ?
C10 C6 C7 C8 -173.8(6) . . . . ?
C14 C10 C15 C13 -59.5(7) . . . . ?
C14 C10 C18 C12 57.0(6) . . . . ?
C14 C11 C16 C12 -60.8(7) . . . . ?
C14 C11 C19 C13 59.6(8) . . . . ?
C15 C10 C14 C11 58.1(7) . . . . ?
C15 C10 C18 C12 -59.0(6) . . . . ?
C15 C13 C17 C12 60.4(7) . . . . ?
C15 C13 C19 C11 -59.8(7) . . . . ?
C16 C11 C14 C10 60.6(7) . . . . ?
C16 C11 C19 C13 -60.9(7) . . . . ?
C16 C12 C17 C13 59.2(7) . . . . ?
C16 C12 C18 C10 -58.8(6) . . . . ?
C17 C12 C16 C11 -59.7(7) . . . . ?
C17 C12 C18 C10 61.8(6) . . . . ?
C17 C13 C15 C10 -59.8(7) . . . . ?
C17 C13 C19 C11 61.3(7) . . . . ?
C18 C10 C14 C11 -57.7(6) . . . . ?
C18 C10 C15 C13 57.2(7) . . . . ?
C18 C12 C16 C11 59.9(7) . . . . ?
C18 C12 C17 C13 -60.9(6) . . . . ?
C19 C11 C14 C10 -59.9(7) . . . . ?
C19 C11 C16 C12 60.5(7) . . . . ?
C19 C13 C15 C10 61.2(7) . . . . ?
C19 C13 C17 C12 -59.8(7) . . . . ?
C20 C8 C9 C4 176.3(6) . . . . ?
K1 O2 C22 C21 38.2(7) . . . . ?
K1 O2 C23 C24 -45.6(8) . . . . ?
K1 O3 C24 C23 -46.7(7) . . . . ?
K1 O3 C25 C26 54.0(9) . . . . ?
K1 N2 C21 C22 50.4(7) . . . . ?
K1 N3 C26 C25 43.1(9) . . . . ?
O2 C23 C24 O3 60.9(8) . . . . ?
O3 C25 C26 N3 -67.4(11) . . . . ?
N2 C21 C22 O2 -60.2(8) . . . . ?
C21 N2 C21 C22 -68.9(11) 3_665 . . . ?
C21 N2 C21 C22 169.6(6) 2_655 . . . ?
C22 O2 C23 C24 168.7(6) . . . . ?
C23 O2 C22 C21 -177.3(6) . . . . ?
C24 O3 C25 C26 -174.4(7) . . . . ?
C25 O3 C24 C23 -178.5(7) . . . . ?
C26 N3 C26 C25 -76.5(14) 2_655 . . . ?
C26 N3 C26 C25 162.7(9) 3_665 . . . ?

_shelx_res_file                  
;
TITL MR1523 in P6(3), ROSI/MEYER, [U(S)((Ad_ArO)3tacn)][K(2,2,2crypt)]
CELL 0.71073 14.9009 14.9009 19.2485 90 90 120
ZERR 2 0.0019 0.0019 0.0025 0 0 0
LATT -1
SYMM -Y,+X-Y,+Z
SYMM +Y-X,-X,+Z
SYMM -X,-Y,0.5+Z
SYMM +Y,-X+Y,0.5+Z
SYMM -Y+X,+X,0.5+Z
SFAC C H N O S K U
UNIT 156 228 10 18 2 2 2

L.S. 8
PLAN  20
SIZE 0.07 0.06 0.04
TEMP -173
BOND .5 $h
HTAB
CONF
WPDB -1
LIST 4
fmap 2
acta
MORE -1
REM <olex2.extras>
REM <HklSrc "%.\\mr1523.hkl">
REM </olex2.extras>

WGHT    0.009000    1.346000
FVAR       0.08913
U1    7    0.000000    0.000000    0.749211    10.33333    0.01300    0.01300 =
         0.01698    0.00000    0.00000    0.00650
S1    5    0.000000    0.000000    0.880948    10.33333    0.02297    0.02297 =
         0.01640    0.00000    0.00000    0.01148
O1    4   -0.020129    0.137919    0.753656    11.00000    0.02166    0.01914 =
         0.02005   -0.00582   -0.00633    0.01348
N1    3   -0.103130    0.016818    0.629579    11.00000    0.01565    0.01248 =
         0.01936   -0.00055   -0.00008    0.00756
C1    1   -0.161809   -0.088094    0.599751    11.00000    0.01753    0.01493 =
         0.01552    0.00163   -0.00214    0.00830
AFIX  23
H1A   2   -0.203743   -0.086956    0.560227    11.00000   -1.50000
H1B   2   -0.210062   -0.135877    0.635296    11.00000   -1.50000
AFIX   0
C2    1   -0.036010    0.092750    0.574896    11.00000    0.01862    0.01928 =
         0.01226    0.00173    0.00004    0.00958
AFIX  23
H2A   2   -0.066140    0.136230    0.561357    11.00000   -1.50000
H2B   2   -0.035144    0.054281    0.533206    11.00000   -1.50000
AFIX   0
C3    1   -0.178285    0.045354    0.657555    11.00000    0.01522    0.02205 =
         0.01883   -0.00400   -0.00618    0.01027
AFIX  23
H3A   2   -0.211391    0.003160    0.699492    11.00000   -1.20000
H3B   2   -0.233308    0.027839    0.622560    11.00000   -1.20000
AFIX   0
C4    1   -0.130804    0.158045    0.676169    11.00000    0.01707    0.02212 =
         0.01108    0.00073    0.00495    0.01086
C5    1   -0.055216    0.197721    0.729052    11.00000    0.01782    0.02075 =
         0.01711    0.00340    0.00371    0.01030
C6    1   -0.017763    0.301634    0.752394    11.00000    0.01628    0.01998 =
         0.01373    0.00302    0.00432    0.00957
C7    1   -0.047028    0.362011    0.714788    11.00000    0.02498    0.01578 =
         0.02121    0.00208    0.00756    0.01170
AFIX  43
H7    2   -0.019782    0.432194    0.728392    11.00000   -1.20000
AFIX   0
C8    1   -0.114402    0.325634    0.657914    11.00000    0.02570    0.02689 =
         0.01630    0.00559    0.00378    0.01706
C9    1   -0.158030    0.222543    0.641358    11.00000    0.02083    0.03399 =
         0.01698   -0.00465   -0.00276    0.02040
AFIX  43
H9    2   -0.208049    0.194685    0.605213    11.00000   -1.20000
AFIX   0
C10   1    0.047370    0.340465    0.818667    11.00000    0.01927    0.01374 =
         0.01885   -0.00023   -0.00179    0.00961
C11   1    0.219334    0.393248    0.875243    11.00000    0.01133    0.02480 =
         0.02299    0.00078    0.00075    0.00983
AFIX  13
H11   2    0.289531    0.401840    0.867297    11.00000   -1.20000
AFIX   0
C12   1    0.056791    0.300121    0.945424    11.00000    0.02560    0.01703 =
         0.01271    0.00433    0.00188    0.01111
AFIX  13
H12   2    0.020618    0.247895    0.983007    11.00000   -1.20000
AFIX   0
C13   1    0.122757    0.483667    0.909251    11.00000    0.02011    0.01662 =
         0.02955   -0.00660   -0.00710    0.00802
AFIX  13
H13   2    0.129950    0.551738    0.922837    11.00000   -1.20000
AFIX   0
C14   1    0.156340    0.354881    0.808553    11.00000    0.02064    0.01871 =
         0.02181    0.00509    0.00670    0.00990
AFIX  23
H14A  2    0.150246    0.288060    0.794723    11.00000   -1.20000
H14B  2    0.192523    0.405492    0.770829    11.00000   -1.20000
AFIX   0
C15   1    0.061052    0.446706    0.841599    11.00000    0.02459    0.01389 =
         0.02527    0.00152   -0.00151    0.01071
AFIX  23
H15A  2    0.097639    0.498676    0.804666    11.00000   -1.20000
H15B  2   -0.007919    0.440012    0.848259    11.00000   -1.20000
AFIX   0
C16   1    0.164298    0.313104    0.933103    11.00000    0.02262    0.02138 =
         0.01425   -0.00298   -0.00550    0.01238
AFIX  23
H16A  2    0.157351    0.245856    0.919456    11.00000   -1.20000
H16B  2    0.205573    0.336614    0.976400    11.00000   -1.20000
AFIX   0
C17   1    0.066811    0.405047    0.967077    11.00000    0.02947    0.02818 =
         0.01964   -0.01067   -0.00902    0.01897
AFIX  23
H17A  2   -0.002800    0.396403    0.974642    11.00000   -1.20000
H17B  2    0.106461    0.429687    1.010950    11.00000   -1.20000
AFIX   0
C18   1   -0.006469    0.263359    0.878945    11.00000    0.01529    0.01458 =
         0.01943    0.00236    0.00215    0.00819
AFIX  23
H18A  2   -0.075699    0.255360    0.887106    11.00000   -1.20000
H18B  2   -0.016314    0.194743    0.865885    11.00000   -1.20000
AFIX   0
C19   1    0.231386    0.497688    0.897465    11.00000    0.02023    0.01910 =
         0.03288    0.00274   -0.00394    0.00513
AFIX  23
H19A  2    0.268221    0.550233    0.860894    11.00000   -1.20000
H19B  2    0.272430    0.521834    0.940827    11.00000   -1.20000
AFIX   0
C20   1   -0.139233    0.397179    0.617200    11.00000    0.04509    0.03051 =
         0.02649    0.00152   -0.00843    0.02406
AFIX 137
H20A  2   -0.211789    0.359163    0.602227    11.00000   -1.50000
H20B  2   -0.094089    0.423177    0.576345    11.00000   -1.50000
H20C  2   -0.127929    0.455611    0.646615    11.00000   -1.50000
AFIX   0

K1    6    0.666667    0.333333    0.974859    10.33333    0.02025    0.02025 =
         0.01541    0.00000    0.00000    0.01012
O2    4    0.802884    0.516093    0.904058    11.00000    0.02164    0.01951 =
         0.04923    0.00332    0.00418    0.00525
O3    4    0.828143    0.505619    1.047452    11.00000    0.03927    0.03815 =
         0.04135   -0.01823   -0.01031    0.01861
N2    3    0.666667    0.333333    0.823648    10.33333    0.03247    0.03247 =
         0.02099    0.00000    0.00000    0.01623
N3    3    0.666667    0.333333    1.129815    10.33333    0.06461    0.06461 =
         0.01541    0.00000    0.00000    0.03230
C21   1    0.714061    0.441198    0.798862    11.00000    0.04653    0.04773 =
         0.02697    0.01658    0.01064    0.02531
AFIX  23
H21A  2    0.665575    0.466962    0.808350    11.00000   -1.20000
H21B  2    0.723001    0.441704    0.747872    11.00000   -1.20000
AFIX   0
C22   1    0.818245    0.515613    0.831387    11.00000    0.03511    0.03558 =
         0.04530    0.01661    0.01655    0.01949
AFIX  23
H22A  2    0.868883    0.492706    0.821438    11.00000   -1.20000
H22B  2    0.845302    0.586111    0.812119    11.00000   -1.20000
AFIX   0
C23   1    0.896309    0.587732    0.937865    11.00000    0.02375    0.02314 =
         0.07207   -0.00649    0.00329    0.00533
AFIX  23
H23A  2    0.928611    0.655108    0.913292    11.00000   -1.20000
H23B  2    0.945637    0.561517    0.937261    11.00000   -1.20000
AFIX   0
C24   1    0.872618    0.601359    1.010456    11.00000    0.02900    0.02487 =
         0.08148   -0.02380   -0.00422    0.00732
AFIX  23
H24A  2    0.937081    0.652922    1.033986    11.00000   -1.20000
H24B  2    0.823709    0.628091    1.010657    11.00000   -1.20000
AFIX   0
C25   1    0.803538    0.518749    1.115635    11.00000    0.06128    0.05418 =
         0.04527   -0.03002   -0.02810    0.02460
AFIX  23
H25A  2    0.748422    0.537400    1.115080    11.00000   -1.20000
H25B  2    0.865382    0.575443    1.138619    11.00000   -1.20000
AFIX   0
C26   1    0.766936    0.418993    1.154995    11.00000    0.08147    0.08084 =
         0.02622   -0.02376   -0.02071    0.03973
AFIX  23
H26A  2    0.820024    0.397835    1.151130    11.00000   -1.20000
H26B  2    0.760098    0.431305    1.204754    11.00000   -1.20000
AFIX   0
HKLF 4

REM  MR1523 in P6(3), ROSI/MEYER, [U(S)((Ad_ArO)3tacn)][K(2,2,2crypt)]
REM R1 =  0.0319 for    4066 Fo > 4sig(Fo)  and  0.0687 for all    5903 data
REM    287 parameters refined using      1 restraints

END

WGHT      0.0067      1.4316

REM Instructions for potential hydrogen bonds
EQIV $1 -y, x-y, z
HTAB C1 O1_$1

REM Highest difference peak  0.721,  deepest hole -0.626,  1-sigma level  0.089
Q1    1  -0.0781 -0.0174  0.7501  11.00000  0.05    0.72
Q2    1   0.0000  0.0000  0.6981  10.33333  0.05    0.71
Q3    1   0.0000  0.0000  0.9275  10.33333  0.05    0.66
Q4    1   0.0000  0.0000  0.8012  10.33333  0.05    0.66
Q5    1  -0.0174  0.0652  0.7483  11.00000  0.05    0.65
Q6    1   0.0000  0.0000  0.5710  10.33333  0.05    0.53
Q7    1   0.0268  0.3120  0.8545  11.00000  0.05    0.42
Q8    1   0.0425  0.3824  0.8304  11.00000  0.05    0.42
Q9    1   0.6667  0.3333  0.9135  10.33333  0.05    0.36
Q10   1   0.0208 -0.0344  0.8400  11.00000  0.05    0.35
Q11   1   0.7986  0.4529  1.1249  11.00000  0.05    0.35
Q12   1  -0.0405  0.0260  0.8403  11.00000  0.05    0.35
Q13   1   0.8969  0.5424  1.1296  11.00000  0.05    0.34
Q14   1  -0.0841  0.0566  0.6063  11.00000  0.05    0.34
Q15   1   0.6619  0.3742  0.8173  11.00000  0.05    0.33
Q16   1  -0.1047  0.1706  0.7072  11.00000  0.05    0.32
Q17   1  -0.1543  0.3457  0.6526  11.00000  0.05    0.32
Q18   1   0.1442  0.2811  0.9090  11.00000  0.05    0.32
Q19   1  -0.0381  0.2968  0.9755  11.00000  0.05    0.32
Q20   1  -0.1963  0.3593  0.5625  11.00000  0.05    0.32
;
_shelx_res_checksum              91934
_olex2_submission_special_instructions 'No special instructions were received'


#===END OF ALL DATA


_exptl_crystal_recrystallization_method 
'Re-crystallisation from solvent: toluene/pyridin'
_chemical_properties_physical    
'Air-sensitive, Moisture-sensitive, Oxygen-sensitive'
